# Supplementary material for: Selective knockout of PKA regulatory subunits reveal opposite catalytic and metabolic consequences with implications for Alzheimer’s disease
Source: bioRxiv. 2026 Jun 29:2026.06.26.734839. Preprint. [Version 1] doi: 10.64898/2026.06.26.734839 (PMC13345073; doi:10.64898/2026.06.26.734839)
Supplement: Supplement 1 [file media-1.xlsx]

## Sheet: ReadMe
Sheet	Description
SamplePlexKeys	Includes sample abbreviation and TMT keys
ProtPreprocess	Includes protein abundances after bridge normalization and log2 transformation
ProtWF_Limma	Includes binary comparisons by limma of protein abundances in baseline/basal/well-fed condition
PhosPreprocess	Includes phosphopeptide abundances after bridge normalization, non-normalized and normalized to total protein abundance
PhosWF_Limma	Includes binary comparisons by limma of phosphopeptide abundances in baseline/basal/well-fed condition
PhosStv_Limma	Includes binary comparisons by limma of phosphopeptide abundances instarved conditions

## Sheet: SamplePlexKeys
Proteome
Plex	126	127N	127C	128N	128C	129N	129C	130N	130C	131
10plex_1	Bridge	R2KO_Stv10_1	R1KO_WF_2	R2KO_ReF5_1	R1KO_Stv120_2	R2KO_Stv10_3	R2KO_Stv30_3	WT_WF_3	WT_Stv120_3	WT_ReF30_2
10plex_2	Bridge	R2KO_ReF5_2	R2KO_ReF30_1	WT_ReF5_3	R1KO_ReF30_2	R1KO_Stv30_2	R1KO_WF_1	WT_Stv30_1	R1KO_ReF5_3	WT_ReF30_3
10plex_3	Bridge	R1KO_Stv10_2	R2KO_Stv10_2	WT_Stv10_3	WT_ReF5_2	R1KO_WF_3	R1KO_ReF30_3	R2KO_Stv120_1	R1KO_Stv10_1	R1KO_Stv10_3
10plex_4	Bridge	WT_Stv30_3	WT_Stv30_2	R2KO_ReF5_3	R2KO_ReF30_3	WT_WF_2	R1KO_ReF30_1	WT_Stv10_1	R2KO_WF_1	R2KO_Stv120_2
10plex_5	Lost	Lost	Lost	Lost	Lost	Lost	Lost	Lost	Lost	Lost
10plex_6	Bridge	R2KO_ReF30_2	WT_Stv120_1	R1KO_Stv30_3	R2KO_Stv120_3	R2KO_WF_3	WT_WF_1	WT_Stv120_2	R2KO_Stv30_1	R1KO_ReF5_1
Phospho
Plex	126	127N	127C	128N	128C	129N	129C	130N	130C	131
10plex_1	blank	R2KO_Stv10_1	R1KO_WF_2	R2KO_ReF5_1	R1KO_Stv120_2	R2KO_Stv10_3	R2KO_Stv30_3	WT_WF_3	WT_Stv120_3	WT_ReF30_2
10plex_2	blank	R2KO_ReF5_2	R2KO_ReF30_1	WT_ReF5_3	R1KO_ReF30_2	R1KO_Stv30_2	R1KO_WF_1	WT_Stv30_1	R1KO_ReF5_3	WT_ReF30_3
10plex_3	blank	R1KO_Stv10_2	R2KO_Stv10_2	WT_Stv10_3	WT_ReF5_2	R1KO_WF_3	R1KO_ReF30_3	R2KO_Stv120_1	R1KO_Stv10_1	R1KO_Stv10_3
10plex_4	blank	WT_Stv30_3	WT_Stv30_2	R2KO_ReF5_3	R2KO_ReF30_3	WT_WF_2	R1KO_ReF30_1	WT_Stv10_1	R2KO_WF_1	R2KO_Stv120_2
10plex_5	blank	R1KO_Stv120_1	WT_ReF30_1	WT_ReF5_1	R1KO_Stv30_1	R2KO_Stv30_2	R2KO_WF_2	R1KO_ReF5_2	R1KO_Stv120_3	WT_Stv10_2
10plex_6	blank	R2KO_ReF30_2	WT_Stv120_1	R1KO_Stv30_3	R2KO_Stv120_3	R2KO_WF_3	WT_WF_1	WT_Stv120_2	R2KO_Stv30_1	R1KO_ReF5_1
Key				Notes
WT	Wild-Type HEK line			ReF5 and Stv120 not analyzed in paper
R1KO	RI KO HEK line			Proteome 10plex_5 lost during fractionation
R2KO	RII KO HEK line			TMT Lot # VA296083
WF	Well-fed, basal condition			Raw spectral files can be found at MassIVE (MSV000096782) and ProteomeXchange (PXD059469)
Stv	Glucose starved
ReF	Glucose starved 30' then refed
TMT Lot # VA296083

## Sheet: ProtPreprocess
UniProt_ID	Name	Description	WT_WF_1	WT_WF_2	WT_WF_3	WT_Stv10_1	WT_Stv10_3	WT_Stv30_1	WT_Stv30_2	WT_Stv30_3	WT_ReF30_2	WT_ReF30_3	R1KO_WF_1	R1KO_WF_2	R1KO_WF_3	R1KO_Stv10_1	R1KO_Stv10_2	R1KO_Stv10_3	R1KO_Stv30_2	R1KO_Stv30_3	R1KO_ReF30_1	R1KO_ReF30_2	R1KO_ReF30_3	R2KO_WF_1	R2KO_WF_3	R2KO_Stv10_1	R2KO_Stv10_2	R2KO_Stv10_3	R2KO_Stv30_1	R2KO_Stv30_3	R2KO_ReF30_1	R2KO_ReF30_2	R2KO_ReF30_3	WT_WF_1	WT_WF_2	WT_WF_3	WT_Stv10_1	WT_Stv10_3	WT_Stv30_1	WT_Stv30_2	WT_Stv30_3	WT_ReF30_2	WT_ReF30_3	R1KO_WF_1	R1KO_WF_2	R1KO_WF_3	R1KO_Stv10_1	R1KO_Stv10_2	R1KO_Stv10_3
A0A024RBG1	NUDT4B	Diphosphoinositol polyphosphate phosphohydrolase NUDT4B (DIPP-2B) (EC 3.6.1.52) (Nucleoside diphosphate-linked moiety X motif 4B) (Nudix motif 4B) (Nudix hydrolase 4B)	228.992	160.181	277.934	172.415	171.405	224.717	185.857	183.297	296.366	199.377	192.645	190.552	254.893	177.603	200.511	209.542	197.95	230.069	146.462	221.299	188.849	197.888	277.75	277.708	248.176	182.561	255.038	216.038	210.191	223.114	227.177	7.83915	7.32356	8.1186	7.42975	7.42127	7.81197	7.53805	7.51804	8.21124	7.63936	7.5898	7.57404	7.99375	7.47251	7.64754	7.7111
A0A0B4J2D5	GATD3B	Putative glutamine amidotransferase-like class 1 domain-containing protein 3B, mitochondrial (Keio novel protein-I) (KNP-I) (Protein GT335) (Protein HES1)	213.54	224.131	206.253	208.456	204.95	205.427	223.499	201.266	219.73	204.615	146.546	149.705	143.965	153.206	153.3	143.554	160.195	156.424	149.979	173.955	164.043	210.071	213.246	218.776	219.837	217.6	188.838	214.142	197.987	189.81	221.583	7.73837	7.8082	7.68827	7.7036	7.67913	7.68248	7.80412	7.65296	7.77959	7.67676	7.19521	7.22598	7.16958	7.25933	7.26021	7.16545
A0A0C4DH72	IGKV1-6	Immunoglobulin kappa variable 1-6	134.242																	148.845					174.532				228.592			230.784		7.06869
A0A0U1RRE5	NBDY	Negative regulator of P-body association (P-body dissociating protein) (Protein NoBody)		343.068		297.824		224.168	262.8	245.127		234.783	186.412						249.409		322.861	257.262		259.35							33.9755		44.1852		8.42235		8.21832		7.80844	8.03782	7.93738		7.87519	7.54235
A0A1B0GTK4	FAM237A	Protein FAM237A					125.665								133.345	241.953	185.275	193.79					201.367				139.33											6.97344								7.05902	7.91858	7.53352	7.59835
A0A2Z4LIS9	FOXO3B	Forkhead box protein O3B			306.948		170.595	207.98			213.065	306.22	369.307	308.101	258.265	181.244	165.415	145.277	458.194			468.65	155.587			132.588	157.971	170.83		140.241	203.907					8.26185		7.41443	7.7003			7.73515	8.25842	8.52868	8.26726	8.01271	7.50179	7.36994	7.18266
A0A597	TRBV5-5	T cell receptor beta variable 5-5	214.414				197.998								146.91	228.435	177.296	234.275		222.482			271.773		226.729		251.235		189.45			241.87		7.74426				7.62934								7.19878	7.83564	7.47002	7.87206
A0AVF1	TTC26	Intraflagellar transport protein 56 (Tetratricopeptide repeat protein 26) (TPR repeat protein 26)	186.081	167.154	179.009	213.919	179.88	184.312	243.237	180.331	192.755	176.802	180.813	173.888	242.586	254.204	282.768	130.998	175.679	170.46	155.695	156.739	192.011	282.152	210.996	227.347	220.234	224.314	211.283	227.971	219.882	213.689	240.767	7.53979	7.38503	7.48389	7.74092	7.49089	7.526	7.92622	7.4945	7.59063	7.46599	7.49836	7.44201	7.92235	7.98984	8.14348	7.03341
A0AVI4	TMEM129	E3 ubiquitin-protein ligase TM129 (EC 2.3.2.27) (RING-type E3 ubiquitin transferase TM129)						168.092				208.009	165.416						200.106			98.0481									187.577								7.3931				7.7005	7.36996
A0AVT1	UBA6	Ubiquitin-like modifier-activating enzyme 6 (Ubiquitin-activating enzyme 6) (EC 6.2.1.45) (Monocyte protein 4) (MOP-4) (Ubiquitin-activating enzyme E1-like protein 2) (E1-L2)	183.09	182.634	192.956	207.644	210.602	210.389	197.65	196.962	200.1	207.76	202.475	208.996	217.481	212.006	226.202	220.965	213.196	214.206	197.304	197.136	224.039	175.301	195.922	184.298	189.077	177.756	192.238	181.195	194.835	198.93	168.261	7.51641	7.51281	7.59212	7.69797	7.71837	7.71691	7.62681	7.62177	7.64458	7.69877	7.6616	7.70733	7.76475	7.72796	7.82146	7.78768
A0FGR8	ESYT2	Extended synaptotagmin-2 (E-Syt2) (Chr2Syt)	186.494	181.941	187.512	211.456	190.791	185.718	179.018	207.465	183.427	167.091	229.086	236.405	228.435	231.384	228.967	239.682	203.446	219.373	232.466	238.434	219.47	187.055	183.774	162.882	183.752	165.8	181.937	163.871	187.119	185.851	187.129	7.54298	7.50733	7.55084	7.72421	7.57585	7.53697	7.48396	7.69672	7.51906	7.38449	7.83975	7.88511	7.83564	7.85414	7.839	7.90498
A0JLT2	MED19	Mediator of RNA polymerase II transcription subunit 19 (Lung cancer metastasis-related protein 1) (Mediator complex subunit 19)	193.529		187.373		174.269				174.885			205.593	208.014	180.274	153.837	205.239		234.603			211.365		214.786	254.083	187.267	262.965	217.987	303.883		244.298		7.59641		7.54977		7.44518				7.45026			7.68365	7.70054	7.49404	7.26526	7.68116
A0JNW5	UHRF1BP1L	UHRF1-binding protein 1-like (Syntaxin-6 Habc-interacting protein of 164 kDa)	253.232	249.923	250.805	238.824	237.281	213.532	179.673	280.591	210.338	212.825	160.047	185.47	140.312	154.385	190.655	194.758	162.541	191.599	188.887	161.298	168.324	291.165	207.551	192.632	226.482	205.551	222.901	199.768	199.077	206.679	180.316	7.98432	7.96534	7.97042	7.89981	7.89045	7.73831	7.48923	8.13233	7.71657	7.73352	7.32235	7.53504	7.1325	7.27039	7.57482	7.60554
A0MZ66	SHTN1	Shootin-1 (Shootin1)	206.924	227.872	213.328	253.659	233.996	255.206	222.768	240.826	231.95	230.634	186.551	174.605	193.179	189.923	196.534	210.434	188.961	186.108	194.801	178.123	193.99	175.752	182.705	209.312	184.468	187.045	188.107	192.541	185.837	192.219	177.478	7.69296	7.83208	7.73693	7.98675	7.87034	7.99552	7.7994	7.91185	7.85767	7.84946	7.54342	7.44795	7.59379	7.56927	7.61864	7.71722
A0PJW6	TMEM223	Transmembrane protein 223	228.88	209.632	176.638	253.168	191.288	199.737	173.479	200.913	193.174	183.266	165.306	157.632	157.302	185.228	194.99	209.135	175.166	195.188	227.121	169.572	203.61	227.401	201.512	235.142	239.528	176.23	188.972	216.687	238.932	258.161	206.566	7.83845	7.71171	7.46465	7.98395	7.57961	7.64196	7.43862	7.65043	7.59376	7.5178	7.369	7.30042	7.2974	7.53316	7.60725	7.70829
A0PJX4	SHISA3	Protein shisa-3 homolog			173.109						240.589			192.862												268.213		249.406		270.099						7.43554						7.91043			7.59143
A0PK00	TMEM120B	Transmembrane protein 120B	196.319		223.882		217.429	191.055			210.663	199.269	195.061	184.513	264.269	230.198	231.3	204.087	186.759	346.301		194.292	260.679		228.942	191.623	190.836	190.96	235.237	185.336	183.102	195.685		7.61706		7.8066		7.7644	7.57784			7.7188	7.63857	7.60778	7.52758	8.04586	7.84673	7.85362	7.67304
A1A4S6	ARHGAP10	Rho GTPase-activating protein 10 (GTPase regulator associated with focal adhesion kinase 2) (Graf-related protein 2) (Rho-type GTPase-activating protein 10)			234.696		312.279	229.985			239.839	214.274	201.109	308.637	210	126.956	235.183	156.324	227.928			183.99	149.81			234.315	231.671	203.52		204.874	189.998					7.87465		8.28669	7.8454			7.90592	7.74331	7.65183	8.26977	7.71425	6.98819	7.87764	7.2884
A1A4Y4	IRGM	Immunity-related GTPase family M protein (EC 3.6.5.-) (Immunity-related GTPase family M protein 1) (Interferon-inducible protein 1) (LPS-stimulated RAW 264.7 macrophage protein 47 homolog) (LRG-47)		157.082		209.261	167.28		182.336	166.202					219.924	153.101	210.224	184.931			144.675		113.588	185.306			222.794						191.725		7.29537		7.70916	7.38612		7.51045	7.3768					7.78086	7.25834	7.71578	7.53084
A1L020	MEX3A	RNA-binding protein MEX3A (RING finger and KH domain-containing protein 4)		333.09	267.553	249.284	223.761	266.168	292.082	288.82	280.956	248.63	241.744	238.077	190.375	313.1	235.713	252.037	251.754		317.845	270.458	200.104	143.119		109.671	99.6139	102.869		82.8823	86.9126		120.102		8.37977	8.06368	7.96165	7.80581	8.0562	8.19023	8.17403	8.1342	7.95785	7.91733	7.89528	7.5727	8.29048	7.88089	7.97749
A1L0T0	ILVBL	2-hydroxyacyl-CoA lyase 2 (EC 4.1.2.-) (Acetolactate synthase-like protein) (IlvB-like protein)	188.759	198.65	176.767	208.875	215.742	188.991	202.16	187.369	217.31	185.576	193.779	168.354	191.203	201.398	208.9	211.388	192.761	191.082	205.231	187.345	224.455	185.976	187.792	210.581	213.773	182.422	197.35	183.094	186.661	199.246	206.501	7.56041	7.63409	7.4657	7.70649	7.75316	7.56217	7.65935	7.54974	7.76361	7.53587	7.59827	7.39536	7.57896	7.6539	7.70667	7.72375
A1L170	C1orf226	Uncharacterized protein C1orf226	201.639	220.887	202.576	273.304	238.592		240.091	194.352	234.955			254.152	269.72	323.946	259.409	306.927		250.065	292.082		252.841	171.101	164.054	175.365	201.946	162.015	115.752	135.583		159.041	153.704	7.65563	7.78716	7.66232	8.09436	7.8984		7.90743	7.60253	7.87624			7.98955	8.07532	8.33961	8.01909	8.26175
A1L188	NDUFAF8	NADH dehydrogenase [ubiquinone] 1 alpha subcomplex assembly factor 8						112.976				160.531	353.17						298.243			578.126									129.889								6.81987				7.32671	8.46422
A1L390	PLEKHG3	Pleckstrin homology domain-containing family G member 3 (PH domain-containing family G member 3)	186.531					194.564				195.488	222.342						226.831	229.683		210.706			233.503				219.362		175.658	240.149		7.54327					7.6041				7.61094	7.79664
A1X283	SH3PXD2B	SH3 and PX domain-containing protein 2B (Adapter protein HOFI) (Factor for adipocyte differentiation 49) (Tyrosine kinase substrate with four SH3 domains)	201.527	173.893	191.851	182.04	207.872	180.845	185.945	194.317	177.225	200.239	173.849	199.626	183.335	169.106	185.554	160.141	181.881	178.673	171.701	180.279	172.334	200.087	210.452	213.995	206.554	227.6	198.798	220.653	210.723	193.805	221.558	7.65483	7.44205	7.58384	7.50811	7.69955	7.49861	7.53873	7.60227	7.46943	7.64558	7.44169	7.64115	7.51834	7.40179	7.53569	7.3232
A1XBS5	CIBAR1	CBY1-interacting BAR domain-containing protein 1		219.531	186.243	153.337	150.417	189.911	155.6	221.067	218.451	196.423	161.901	165.856	166.121	270.69	118.208	151.616	207.262		66.8032	181.387	114.616	375.149		291.563	267.835	293.52		286.598	254.4		228.556		7.77828	7.54105	7.26056	7.23282	7.56918	7.2817	7.78834	7.77117	7.61782	7.33897	7.37379	7.37609	8.0805	6.88519	7.24428
A2IDD5	CCDC78	Coiled-coil domain-containing protein 78 (hsCCDC78)			207.963			143.941			141.278	179.961	281.116	261.478					189.081			262.396				77.7632		217.256		227.483	155.02					7.70018			7.16933			7.1424	7.49154	8.13502	8.03055
A2RRP1	NBAS	NBAS subunit of NRZ tethering complex (Neuroblastoma-amplified gene protein) (Neuroblastoma-amplified sequence)	173.346	185.155	176.75	160.942	183.569	162.448	175.014	168.277	184.364	187.695	196.639	187.531	172.766	193.169	184.044	193.999	200.938	176.523	184.052	208.098	163.9	236.579	201.856	199.361	204.377	205.518	217.69	212.841	212.3	189.702	202.588	7.43751	7.53259	7.46556	7.3304	7.52018	7.34384	7.45133	7.3947	7.52641	7.55224	7.61941	7.55099	7.43267	7.59372	7.52391	7.59991
A2RTX5	TARS3	Threonine--tRNA ligase 2, cytoplasmic (EC 6.1.1.3) (Threonyl-tRNA synthetase) (ThrRS) (Threonyl-tRNA synthetase protein 3)	156.721	195.575	174.382	190.122	170.295	180.038	197.309	200.308	173.596	175.101	205.307	185.532	207.957	238.743	233.073	247.851	203.483	203.776	221.075	187.398	184.802	205.432	180.091	220.735	190.829	206.527	185.18	211.79	222.012	191.553	203.992	7.29205	7.61158	7.4461	7.57078	7.41189	7.49216	7.62431	7.64607	7.43959	7.45205	7.68164	7.53552	7.70014	7.89931	7.86464	7.95333
A2RU49	HYKK	Hydroxylysine kinase (5-hydroxy-L-lysine kinase) (EC 2.7.1.81) (Aminoglycoside phosphotransferase domain-containing protein 1)						183.722				240.742	348.227						256.028			258.807									220.315								7.52138				7.91134	8.44388
A2RU67	FAM234B	Protein FAM234B						182.383				178.811	234.188						185.906			304.948									205.455								7.51083				7.48229	7.87152
A2RUB6	CCDC66	Coiled-coil domain-containing protein 66		182.424	187.952	188.307			186.977	225.857	204.588			201.698							126.238			181.011		204.312		220.308		186.42			204.672		7.51115	7.55422	7.55694			7.54671	7.81927	7.67658			7.65605
A2RUC4	TYW5	tRNA wybutosine-synthesizing protein 5 (hTYW5) (EC 1.14.11.42) (tRNA(Phe) (7-(3-amino-3-carboxypropyl)wyosine(37)-C(2))-hydroxylase)	185.826	185.88	165.097	173.251	209.559	139.959	154.498	164.016	259.264	165.47	224.436	218.407	170.241	168.751	139.049	200.635	241.591	204.051	168.316	266.965	207.585	123.104	213.101	223.981	216.164	136.534	206.101	159.533	166.249	211.351	179.016	7.53781	7.53823	7.36717	7.43672	7.71121	7.12886	7.27144	7.3577	8.01828	7.37042	7.81016	7.77088	7.41143	7.39875	7.11945	7.64843
A2RUQ5	TMEM132E-DT	Uncharacterized protein TMEM132E-DT (TMEM132E divergent transcript)						230.723				293.598	162.647						199.313			162.722									217.46								7.85002				8.1977	7.3456
A2RUS2	DENND3	DENN domain-containing protein 3			190.832						174.462			192.487												191.035		206.015		192.992						7.57616						7.44677			7.58862
A2VDF0	FUOM	Fucose mutarotase (EC 5.1.3.29)					267.238	344.975				333.637	239.573		216.888	226.515	213.007	170.637	212.644			194.454	151.269				171.614				253.41							8.06198	8.43035				8.38213	7.90432		7.76081	7.82347	7.73476	7.41478
A2VDJ0	TMEM131L	Transmembrane protein 131-like	206.923	221.286	168.952	122.5	218.881	187.152	235.933	255.8	149.13	235.851	215.013	318.705	199.914	190.536	203.577	258.007	179.047	180.452	162.201	140.183	175.22	274.786	190.837	225.456	248.716	233.851	176.406	212.778	241.787	203.522	267.42	7.69295	7.78977	7.40047	6.93664	7.774	7.54807	7.88223	7.99887	7.22043	7.88173	7.74828	8.31608	7.64324	7.57392	7.66943	8.01127
A2VEC9	SSPOP	SCO-spondin (SCO-spondin pseudogene)					221.423	179.183				222.521	172.622		133.869	137.337	94.7489	180.954	154.965			179.169	144.981				220.062				181.951							7.79066	7.48529				7.7978	7.43147		7.06467	7.10158	6.56604	7.49948
A3KMH1	VWA8	von Willebrand factor A domain-containing protein 8 (PEX7-binding protein 2) (P7BP2)	230.528	207.57	213.027	189.555	214.507	204.265	185.562	192.193	222.521	197.226	207.044	207.104	178.552	199.883	223.082	318.002	207.891	231.203	215.905	202.091	211.622	178.726	186.872	201.674	204.124	183.195	182.57	177.505	193.704	202.802	194.682	7.8488	7.69745	7.73489	7.56647	7.74488	7.6743	7.53576	7.58641	7.79779	7.62371	7.69379	7.69421	7.4802	7.64301	7.80143	8.31289
A3KN83	SBNO1	Protein strawberry notch homolog 1 (Monocyte protein 3) (MOP-3)	177.741	184.834	195.526	213.744	179.549	198.661	208.852	206.346	197.473	201.645	186.238	188.588	197.863	200.124	203.241	206.553	204.542	202.217	183.424	190.56	177.374	188.453	197.008	227.887	200.023	213.672	208.228	216.744	215.194	190.377	213.066	7.47363	7.53009	7.61122	7.73974	7.48823	7.63416	7.70634	7.68892	7.62551	7.65567	7.54101	7.55909	7.62836	7.64475	7.66705	7.69037
A4D126	CRPPA	D-ribitol-5-phosphate cytidylyltransferase (EC 2.7.7.40) (2-C-methyl-D-erythritol 4-phosphate cytidylyltransferase-like protein) (Isoprenoid synthase domain-containing protein) (hISPD)						246.17				172.705	165.207						228.596			200.994									169.038								7.94351				7.43216	7.36813
A4D1E9	GTPBP10	GTP-binding protein 10 (Protein obg homolog 2) (ObgH2)	209.028	200.973	205.791	208.264	211.244	210.138	206.668	206.827	206.026	211.118	184.129	192.788	179.665	174.45	194.756	190.889	191.237	209.178	204.853	175.22	174.295	185.2	197.512	185.532	189.289	185.445	193.014	189.345	192.717	201.401	193.114	7.70755	7.65086	7.68504	7.70227	7.72277	7.7152	7.69117	7.69228	7.68668	7.7219	7.52457	7.59087	7.48916	7.44667	7.60553	7.57659
A4D1P6	WDR91	WD repeat-containing protein 91	198.355	189.843	239.886	204.476	209.276	243.461	231.347	213.04	221.006	246.044	205.079	212.853	168.588	196.738	211.989	224.368	242.388	218.151	163.474	204.642	194.937	147.795	166.726	229.929	156.52	180.362	167.775	161.825	185.909	171.951	188.729	7.63194	7.56867	7.90621	7.67579	7.70926	7.92754	7.85392	7.73498	7.78794	7.94277	7.68004	7.73371	7.39736	7.62013	7.72784	7.80972
A4D1S0	KLRG2	Killer cell lectin-like receptor subfamily G member 2 (C-type lectin domain family 15 member B)	200.319	373.888	197.244	296.33	200.706	206.134	206.16	300.622	114.873	192.166	177.91	206.827	149.725	157.342	152.662	94.1376	203.759	193.058	150.203	246.663	180.135	182.055	198.04	160.612	166.736	192.656	206.347	201.574	199.841	214.154	234.28	7.64616	8.54646	7.62384	8.21106	7.64894	7.68744	7.68762	8.23181	6.8439	7.58621	7.47501	7.69228	7.22617	7.29776	7.25419	6.5567
A4D1U4	DENND11	DENN domain-containing protein 11 (DENND11) (Protein LCHN)			203.585		297.323	160.796			194.593	185.547	202.644	219.027	269.225	265.589	240.231	286.298	183.984			209.55	178.209			161.931	216.285	205.38		187.337	184.575					7.66948		8.21589	7.32909			7.60432	7.53564	7.6628	7.77497	8.07267	8.05305	7.90828	8.16138
A4D2P6	GRID2IP	Delphilin (Glutamate receptor, ionotropic, delta 2-interacting protein 1)		286.385		286.309			255.844	143.357											342.232			234.846									232.249		8.16181		8.16143			7.99912	7.16347
A4FU49	SH3D21	SH3 domain-containing protein 21	148.034																	153.516					182.198				169.183			214.907		7.20978
A4UGR9	XIRP2	Xin actin-binding repeat-containing protein 2 (Beta-xin) (Cardiomyopathy-associated protein 3) (Xeplin)					207.025	220.848				225.957	158.536		219.727	159.082	226.309	237.741	192.381			192.189	195.463				299.04				186.161							7.69366	7.78691				7.81991	7.30866		7.77957	7.31363	7.82215	7.89325
A5A3E0	POTEF	POTE ankyrin domain family member F (ANKRD26-like family C member 1B) (Chimeric POTE-actin protein)	195.408	205.311	195.926	179.812	212.525	199.224	214.575	202.43	189.446	210.504	168.343	185.235	214.496	193.821	199.706	171.843	181.738	205.839	166.751	161.881	195.413	219.112	202.489	194.67	204.321	212.254	211.909	200.413	194.819	200.714	220.393	7.61034	7.68167	7.61417	7.49034	7.73149	7.63825	7.74534	7.66128	7.56565	7.71771	7.39526	7.53322	7.74481	7.59858	7.64173	7.42495
A5D8V6	VPS37C	Vacuolar protein sorting-associated protein 37C (hVps37C) (ESCRT-I complex subunit VPS37C)	112.208	162.98	208.925	189.039	239.356	167.817	177.073	144.131	200.281	116.815	147.149	155.931	165.016	235.836	197.413	226.627	145.715	173.391	156.795	123.539	320.736	137.551	174.42	222.572	229.899	158.511	160.263	194.429	155.963	145.09	187.168	6.81003	7.34855	7.70684	7.56254	7.90301	7.39075	7.4682	7.17124	7.64588	6.86809	7.20114	7.28477	7.36646	7.88164	7.62508	7.82418
A5PL33	KRBA1	Protein KRBA1		270.498	186.258	126.157			144.717	181.711	236.012			168.473							297.489			245.175		246.063		190.313		178.088			238.299		8.07947	7.54116	6.97908			7.17709	7.5055	7.88272			7.39637
A5PLL7	PEDS1	Plasmanylethanolamine desaturase (EC 1.14.19.77) (Plasmanylethanolamine desaturase 1) (Transmembrane protein 189)			158.186		147.967				256.975			129.454	266.249	216.567	116.396	163.68					201.417			287.975	166.143	220.308		249.772						7.30548		7.20913				8.00548			7.0163	8.05663	7.75867	6.8629	7.35474
A5PLN9	TRAPPC13	Trafficking protein particle complex subunit 13	177.6	202.779	223.82	213.674	206.048	212.411	221.692	202.596	235.419	217.857	231.794	247.333	224.392	215.61	218.765	222.921	259.075	234.336	240.91	262.508	248.494	139.222	178.138	155.472	168.649	166.099	163.59	164.443	133.399	151.158	162.468	7.47249	7.66376	7.8062	7.73927	7.68684	7.73071	7.79241	7.66246	7.87909	7.76724	7.8567	7.95031	7.80988	7.75228	7.77324	7.80039
A5YKK6	CNOT1	CCR4-NOT transcription complex subunit 1 (CCR4-associated factor 1) (Negative regulator of transcription subunit 1 homolog) (NOT1H) (hNOT1)	177.152	179.364	188.786	195.16	182.336	192.451	199.351	196.248	190.405	190.413	187.338	190.421	202.863	201.987	207.292	198.893	183.876	192.634	192.587	178.798	198.372	200.142	197.639	200.927	195.193	193.997	204.897	205.925	196.568	204.652	198.386	7.46884	7.48674	7.56061	7.60851	7.51045	7.58835	7.63917	7.61653	7.57293	7.57299	7.5495	7.57305	7.66436	7.65812	7.69552	7.63585
A6H8Y1	BDP1	Transcription factor TFIIIB component B'' homolog (Transcription factor IIIB 150) (TFIIIB150) (Transcription factor-like nuclear regulator)			187.102			218.876			181.457	275.978	317.029	190.005					294.749			247.353				148.964		209.341		235.916	158.243					7.54768			7.77397			7.50349	8.10841	8.30847	7.5699
A6NCF6	MAGEA13P	Putative MAGE domain-containing protein MAGEA13P						249.927				267.802	238.679						224.112			251.588									221.616								7.96537				8.06502	7.89893
A6NCV1	OR6C74	Olfactory receptor 6C74						259.102				228.331	213.203						229.909			168.904									189.097								8.01737				7.83498	7.73608
A6ND36	FAM83G	Protein FAM83G (Protein associated with SMAD1)					70.3248								477.693	169.191	131.984	137.27					435.39				70.6322											6.13596								8.89994	7.40251	7.04422	7.10087
A6NDG6	PGP	Glycerol-3-phosphate phosphatase (G3PP) (EC 3.1.3.21) (Aspartate-based ubiquitous Mg(2+)-dependent phosphatase) (AUM) (EC 3.1.3.48) (Phosphoglycolate phosphatase) (PGP)	172.189	182.049	208.578	191.649	202.82	171.848	204.756	201.038	202.98	174.717	179.632	183.057	195.653	187.402	194.318	172.475	177.052	179.719	177.276	174.373	179.194	197.946	209.306	226.205	214.792	226.982	218.779	216.227	188.733	208.282	216.285	7.42785	7.50818	7.70444	7.58232	7.66405	7.42499	7.67776	7.65133	7.6652	7.44887	7.4889	7.51615	7.61215	7.54999	7.60228	7.43024
A6NDU8	RIMOC1	RAB7A-interacting MON1-CCZ1 complex subunit 1 (UPF0600 protein C5orf51)	245.143	182.263	200.11	204.656		227.01	220.331	186.1	247.985	268.784	320.975	276.787					286.102	253.552	279.417	306.895		124.164	138.767	124.142		136.433	151.157	136.674	142.823	142.016	127.854	7.93748	7.50988	7.64465	7.67706		7.82661	7.78353	7.53993	7.95411	8.07031	8.32632	8.11263
A6NED2	RCCD1	RCC1 domain-containing protein 1	279.357	202.162	171.66	163.986	184.147	169.807	189.044	192.678	162.311	191.616	192.741	200.198	209.413	183.322	224.515	273.04	214.775	251.341	204.529	200.994	207.697	193.293	199.798	208.007	177.28	211.886	191.572	217.426	194.491	190.031	199.432	8.12596	7.65937	7.42341	7.35743	7.52471	7.40775	7.56258	7.59005	7.34262	7.58207	7.59052	7.64529	7.71021	7.51824	7.81067	8.09297
A6NEL2	SOWAHB	Ankyrin repeat domain-containing protein SOWAHB (Ankyrin repeat domain-containing protein 56) (Protein sosondowah homolog B)		325.894		235.774			148.202	185.732											272.401			130.099									205.203		8.34826		7.88126			7.21142	7.53708
A6NFI3	ZNF316	Zinc finger protein 316			274.956		148.866				256.117			234.289	116.186	182.162	132.935	144.098					156.169			290.496	155.578	266.506		210.653						8.10306		7.21787				8.00066			7.87214	6.86029	7.50908	7.05458	7.17091
A6NFN3	RBFOX3	RNA binding protein fox-1 homolog 3 (Fox-1 homolog C) (Neuronal nuclei antigen) (NeuN antigen)	518.614	227.844		198.799	114.691	126.502	176.014	185.33		180.92	342.959		250.71	214.128	133.369	156.602	294.644	249.625	189.891	455.524	226.858	218.218	122.657		83.4323		211.958		150.459	189.222	185.345	9.01852	7.8319		7.63517	6.8416	6.98302	7.45955	7.53395		7.49921	8.42189		7.96987	7.74233	7.05928	7.29096
A6NFQ2	TCAF2	TRPM8 channel-associated factor 2 (TRP channel-associated factor 2)	331.183		181.394						162.244			172.998						178.587					213.369	247.568		255.539	233.727	240.905		241.757		8.37149		7.50298						7.34202			7.43461
A6NGB9	WIPF3	WAS/WASL-interacting protein family member 3 (Corticosteroids and regional expression protein 16 homolog)					174.167								201.134	228.556	213.214	299.649					288.478				220.487											7.44433								7.65201	7.8364	7.73616	8.22713
A6NHQ2	FBLL1	rRNA/tRNA 2'-O-methyltransferase fibrillarin-like protein 1 (EC 2.1.1.-) (Protein-glutamine methyltransferase)	144.447	248.909	191.324	262.323	207.393	184.926	200.806	182.002	199.717	209.769	157.083	188.778	167.943	207.221	184.612	169.775	190.966	172.82	216.622	166.699	205.063	211.411	185.005	207.56	161.097	192.109	200.221	208.068	201.257	203.262	217.453	7.1744	7.95948	7.57988	8.0352	7.69622	7.53081	7.64966	7.50781	7.64182	7.71266	7.29539	7.56055	7.39183	7.69502	7.52835	7.40748
A6NHQ4	EPOP	Elongin BC and Polycomb repressive complex 2-associated protein (Proline-rich protein 28)						196.678				166.556	109.898						121.699			186.452									180.357								7.61969				7.37986	6.78003
A6NHR9	SMCHD1	Structural maintenance of chromosomes flexible hinge domain-containing protein 1 (SMC hinge domain-containing protein 1) (EC 3.6.1.-)	211.506	200.393	196.562	192.335	191.625	188.79	191.871	177.777	192.358	187.142	203.05	204.246	171.583	186.758	183.886	177.274	184.86	201.57	203.337	202.824	192.994	182.447	209.155	196.46	200.64	209.683	193.978	203.329	194.737	204.649	198.838	7.72455	7.64669	7.61884	7.58747	7.58214	7.56064	7.58399	7.47392	7.58765	7.54799	7.66569	7.67417	7.42276	7.54503	7.52267	7.46984
A6NHT5	HMX3	Homeobox protein HMX3 (Homeobox protein H6 family member 3) (Homeobox protein Nkx-5.1)	120.608	224.974		154.584			287.094	225.048										166.194	156.71			200.899	204.513				212.126			136.052	221.119	6.91418	7.81362		7.27225			8.16538	7.81409
A6NHX0	CASTOR2	Cytosolic arginine sensor for mTORC1 subunit 2 (Cellular arginine sensor for mTORC1 protein 2) (GATS-like protein 2)		168.039	179.446	214.595	180.123	168.531	215.098	217.679	270.691	172.473	163.409	172.154	246.334	185.888	229.174	228.137	195.382		202.245	110.037	214.859	183.694		261.226	174.178	208.431		208.722	185.906		204.459		7.39265	7.4874	7.74547	7.49284	7.39687	7.74885	7.76606	8.0805	7.43023	7.35234	7.42755	7.94447	7.53829	7.8403	7.83375
A6NHY2	ANKDD1B	Ankyrin repeat and death domain-containing protein 1B	140.344				180.5								185.77	234.598	215.822	300.344		230.67			136.584		192.196		317.256		154.42			183.488		7.13282				7.49586								7.53737	7.87405	7.7537	8.23047
A6NI56	CCDC154	Coiled-coil domain-containing protein 154						132.122				121.987	66.4851						130.666			216.805									214.869								7.04573				6.93058	6.05496
A6NIH7	UNC119B	Protein unc-119 homolog B	167.967	174.279	185.746	198.278	190.2	171.727	175.948	191.01	186.419	172.071	187.812	178.921	156.84	197.821	190.252	195.595	174.5	192.577	212.987	175.717	232.442	164.214	223.122	214.809	210.616	206.421	204.915	209.613	204.74	206.48	194.668	7.39203	7.44526	7.53719	7.63138	7.57138	7.42397	7.45901	7.5775	7.54241	7.42686	7.55315	7.48318	7.29315	7.62805	7.57177	7.61173
A6NJ78	METTL15	12S rRNA N4-methylcytidine (m4C) methyltransferase (12S rRNA m4C methyltransferase) (EC 2.1.1.-) (Methyltransferase 5 domain-containing protein 1) (Methyltransferase-like protein 15)	216.397	114.095	319.494	220.639	258.076	232.184	154.302	176.042	97.7249	223.362	197.94	346.077	187.341	168.746	189.709	188.814	215.319	187.41	273.184	235.046	240.77	206.6	245.185	55.0128	158.93	256.06	207.111	257.436	195.447	230.685	132.615	7.75754	6.83409	8.31965	7.78555	8.01165	7.85913	7.26961	7.45978	6.61065	7.80324	7.62892	8.43495	7.54952	7.39871	7.56765	7.56082
A6NJL1	ZSCAN5B	Zinc finger and SCAN domain-containing protein 5B						149.455				267.664	218.728						217.203			159.443									199.267								7.22357				8.06428	7.77299
A6NK58	LIPT2	Putative lipoyltransferase 2, mitochondrial (EC 2.3.1.181) (Lipoate-protein ligase B) (Lipoyl/octanoyl transferase) (Octanoyl-[acyl-carrier-protein]-protein N-octanoyltransferase)			171.837			166.596			76.814	192.497	247.094	282.434					206.997			263.412				77.5658		224.657		201.694	195.092					7.42489			7.38021			6.2633	7.58869	7.94892	8.14177
A6NKD9	CCDC85C	Coiled-coil domain-containing protein 85C	194.532	219.509	165.851	192.002	151.13	199.501	177.768	245.138	183.614	200.546	174.439	194.701	216.144	176.357	175.18	192.984	182.749	222.037	171.479	181.516	251.57	272.081	246.215	243.378	141.07	209.905	266.266	230.954	232.258	280.123	216.097	7.60386	7.77814	7.37374	7.58498	7.23964	7.64025	7.47385	7.93745	7.52053	7.64779	7.44658	7.60512	7.75585	7.46235	7.45269	7.59234
A6NKF1	SAC3D1	SAC3 domain-containing protein 1 (SAC3 homology domain-containing protein 1)	202.954	203.697	188.291	260.382	195.021	211.013	178.101	210.086	244.865	176.277	154.366	180.922	188.393	196.454	176.751	195.296	153.311	168.611	194.631	169.324	152.061	179.929	203.595	279.007	234.922	219.885	186.472	211.049	217.046	213.542	216.216	7.66501	7.67028	7.55682	8.02449	7.60748	7.72119	7.47655	7.71484	7.93584	7.4617	7.27022	7.49923	7.5576	7.61805	7.46558	7.60952
A6NM62	LRRC53	Leucine-rich repeat-containing protein 53	228.782	124.439		179.907	203.429		152.915	99.3005					339.602	283.182	309.044	228.386		203.454	212.778		228.41	150.983	207.609		210.589		199.741			158.897	166.077	7.83783	6.95929		7.4911	7.66838		7.25659	6.63373					8.4077	8.14559	8.27167	7.83533
A6QL63	BTBD11	Ankyrin repeat and BTB/POZ domain-containing protein BTBD11 (BTB/POZ domain-containing protein 11)		147.331		207.623		183.521	222.244	211.969		248.468	243.733						238.75		183.392	367.997		128.386							249.102		195.454		7.20291		7.69782		7.51981	7.796	7.72771		7.95692	7.92916
A7E2F4	GOLGA8A	Golgin subfamily A member 8A (88 kDa Golgi matrix protein) (GM88) (GM88 autoantigen)		316.842		921.14		161.859	309.964	330.234		162.1	140.99						217.525		187.488	115.987		164.372							215.026		250.308		8.30762		9.84728		7.33859	8.27596	8.36735		7.34074	7.13945
A7E2V4	ZSWIM8	Zinc finger SWIM domain-containing protein 8	280.197		282.058			289.861			303.391	287.995	126.17	162.169					186.517	208.628		188.648			159.231	173.289		179.369	148.452	143.785	257.865	185.506		8.1303		8.13985			8.17922			8.24503	8.1699	6.97922	7.34135
A7KAX9	ARHGAP32	Rho GTPase-activating protein 32 (Brain-specific Rho GTPase-activating protein) (GAB-associated Cdc42/Rac GTPase-activating protein) (GC-GAP) (GTPase regulator interacting with TrkA) (Rho-type GTPase-activating protein 32) (Rho/Cdc42/Rac GTPase-activating protein RICS) (RhoGAP involved in the beta-catenin-N-cadherin and NMDA receptor signaling) (p200RhoGAP) (p250GAP)	298.711		314.634		157.413				111.879			349.527	210.251	157.869	157.562	85.966		217.24			236.783		188.797	118.144	137.306	209.817	175.121	234.129		265.806		8.22261		8.29753		7.29841				6.80579			8.44926	7.71597	7.30258	7.29978	6.42569
A7MCY6	TBKBP1	TANK-binding kinase 1-binding protein 1 (TBK1-binding protein 1)	344.347	219.635	338.107	162.725	347.403	253.017	248.617	281.639	101.924	260.663	215.819	547.858	166.79	154.843	197.917	284.322	253.826	223.687	158.475	236.783	251.409	244.728	240.373	127.663	223.9	219.748	236.272	221.105	219.354	252.158	203.171	8.42772	7.77896	8.40134	7.34629	8.44046	7.98309	7.95778	8.1377	6.67135	8.02604	7.75368	9.09766	7.38189	7.27466	7.62875	8.15138
A8CG34	POM121C	Nuclear envelope pore membrane protein POM 121C (Nuclear pore membrane protein 121-2) (POM121-2) (Pore membrane protein of 121 kDa C)	180.082	200.387	184.378	215.756	237.118	207.757	215.784	204.957	202.941	189.704	175.879	186.819	217.774	180.089	193.623	170.745	184.457	190.514	183.479	172.582	180.703	183.516	185.709	218.098	190.485	193.335	189.571	196.011	195.732	196.428	198.3	7.49251	7.64664	7.52653	7.75326	7.88946	7.69875	7.75344	7.67918	7.66492	7.5676	7.45844	7.5455	7.76669	7.49256	7.5971	7.4157
A8K855	EFCAB7	EF-hand calcium-binding domain-containing protein 7		195.283	169.341	135.847	193.67	144.202	208.954	141.517	208.578	215.32	205.342	189.041	159.459	133.677	195.573	135.348	180.779		134.816	179.281	182.254	102.687		208.444	230.265	204.093		203.165	197.656		179.196		7.60942	7.40379	7.08584	7.59746	7.17195	7.70704	7.14483	7.70444	7.75034	7.68188	7.56255	7.31704	7.0626	7.61156	7.08053
A8K8P3	SFI1	Protein SFI1 homolog (hSFI1)			157.048						96.0581			981.804												53.7124		91.9272		82.1495						7.29506						6.58584			9.93929
A8MPP1	DDX11L8	Putative ATP-dependent RNA helicase DDX11-like protein 8 (EC 3.6.4.13) (DEAD/H box protein 11-like 8)	302.34	229.492	187.351	203.071	152.164	212.982	210.24	239.955	188.978	204.494	198.148	178.249	167.312	144.527	197.122	182.442	214.776	189.965	173.985	203.009	192.258	180.732	181.331	191.497	170.889	186.265	189.196	169.349	183.035	180.252	218.578	8.24003	7.8423	7.5496	7.66584	7.24948	7.73459	7.71589	7.90662	7.56207	7.67592	7.63043	7.47775	7.3864	7.17519	7.62294	7.51129
A8MPS7	YDJC	Carbohydrate deacetylase (EC 3.5.1.-)	240.83		259.235			257.31			206.533	215.812	210.988	198.208					247.122	215.676		249.313			272.967	207.75		165.047	220.466	163.937	172.447	221.286		7.91187		8.01811			8.00736			7.69023	7.75363	7.72102	7.63087
A8MT33	SYCE1L	Synaptonemal complex central element protein 1-like (Meiosis-related protein)					186.089								164.476	233.197	206.676	208.204					222.322				243.727											7.53985								7.36173	7.86541	7.69123	7.70186
A8MT69	CENPX	Centromere protein X (CENP-X) (FANCM-associated histone fold protein 2) (FANCM-interacting histone fold protein 2) (Fanconi anemia-associated polypeptide of 10 kDa) (Retinoic acid-inducible gene D9 protein homolog) (Stimulated by retinoic acid gene 13 protein homolog)						226.63				195.824	180.412						168.005			206.688									123.655								7.82419				7.61341	7.49515
A8MTT3	CEBPZOS	Protein CEBPZOS (CEBPZ antisense RNA 1) (CEBPZ opposite strand)		236.368	207.782	170.512	82.8138	118.48	164.431	220.283	89.9686	156.5	250.337	286.209	288.047	188.441	159.618	194.691	258.349		300.622	262.805	168.811	400.443		69.4858	97.9942	240.748		211.408	153.518		269.47		7.88489	7.69893	7.41373	6.3718	6.8885	7.36134	7.78321	6.49135	7.29002	7.96773	8.16093	8.17016	7.55797	7.31848	7.60504
A8MTY0	ZNF724	Zinc finger protein 724			232.006			150.853			144.648	185.93	136.42	369.268					230.77			201.368				122.36		300.68		289.338	237.187					7.85802			7.237			7.1764	7.53862	7.09191	8.52853
A8MVM7		Putative uncharacterized protein ENSP00000382790	216.451	192.814		224.259			185.681	191.183										181.492	216.57			166.585	167.928				186.892			160.322	191.949	7.7579	7.59106		7.80902			7.53669	7.57881
A8MVW0	FAM171A2	Protein FAM171A2	187.459		204.345		167.28				142.276			319.094	161.611	272.627	235.215	220.673		251.723			203.79		232.252	199.747	307.825	235.477	235.708	235.59		210.356		7.55043		7.67486		7.38612				7.15255			8.31784	7.33638	8.09078	7.87784	7.78577
A8MW92	PHF20L1	PHD finger protein 20-like protein 1			208.818			192.998			195.99	189.527	159.317	201.233					175.625			138.917				212.947		198.36		217.97	252.087					7.7061			7.59244			7.61463	7.56626	7.31575	7.65272
A8MWY0	ELAPOR2	Endosome/lysosome-associated apoptosis and autophagy regulator family member 2 (Estrogen-induced gene 121-like protein) (hEIG121L)			104.984						187.109			219.434												243.064		194.293		184.839						6.71403						7.54773			7.77764
A8MXV4	NUDT19	Acyl-coenzyme A diphosphatase NUDT19 (EC 3.6.1.-) (Nucleoside diphosphate-linked moiety X motif 19) (Nudix motif 19)	137.955	171.042	200.578	188.566	215.781	189.01	197.485	202.474	219.572	168.687	159.949	193.763	187.228	221.479	214.549	248.119	187.221	219.695	203.532	192.731	184.3	189.373	186.192	249.234	238.187	203.041	188.421	181.937	186.978	152.256	180.092	7.10805	7.4182	7.64802	7.55892	7.75343	7.56232	7.6256	7.66159	7.77855	7.3982	7.32146	7.59815	7.54866	7.79103	7.74516	7.95489
A9UHW6	MIF4GD	MIF4G domain-containing protein (SLBP-interacting protein 1) (hSLIP1)	195.413	218.228	209.934	203.163	157.286	199.902	221.273	179.311	213.83	211.027	171.07	199.275	148.031	160.355	119.258	151.718	186.951	207.501	184.93	180.462	151.347	195.635	262.218	218.255	199.538	224.385	222.958	246.219	213.639	240.6	232.161	7.61038	7.76969	7.71379	7.66649	7.29725	7.64315	7.78968	7.48632	7.74032	7.72128	7.41844	7.63862	7.20975	7.32513	6.89795	7.24525
B0I1T2	MYO1G	Unconventional myosin-Ig [Cleaved into: Minor histocompatibility antigen HA-2 (mHag HA-2)]			140.108		180.961				168.491			117.803	243.422	274.816	232.371	219.748					244.052			223.981	279.34	188.836		188.324						7.13039		7.49954				7.39652			6.88024	7.92732	8.10232	7.86028	7.7797
B0YJ81	HACD1	Very-long-chain (3R)-3-hydroxyacyl-CoA dehydratase 1 (EC 4.2.1.134) (3-hydroxyacyl-CoA dehydratase 1) (HACD1) (Cementum-attachment protein) (CAP) (Protein-tyrosine phosphatase-like member A)						197.266				167.813	196.471						149.976			203.204									180.67								7.624				7.39071	7.61817
B2RTY4	MYO9A	Unconventional myosin-IXa (Unconventional myosin-9a)	186.707	171.309	187.72	124.577	192.901	179.897	195.944	220.716	184.838	173.867	217.608	180.988	185.486	265.194	210.713	243.908	217.698	204.429	202.854	198.993	174.023	132.363	237.204	199.774	200.851	204.725	214.184	205.075	205.055	191.53	198.915	7.54464	7.42046	7.55244	6.96089	7.59172	7.49103	7.6143	7.78605	7.53011	7.44184	7.76559	7.49975	7.53517	8.05091	7.71913	7.93019
B3KU38	IQCJ-SCHIP1	IQCJ-SCHIP1 readthrough transcript protein			169.667						197.858			200.602												201.101		209.056		227.971						7.40656						7.62832			7.64819
B7Z6K7	ZNF814	Zinc finger protein 814						189.003				165.022	176.883						183.446			210.377									174.898								7.56226				7.36652	7.46665
B7ZAP0	RABGAP1L	Rab GTPase-activating protein 1-like, isoform 10	340.143	270.39	194.164	182.125	182.605	159.1	206.264	197.751	152.813	163.449	329.396	309.495	236.978	234.435	206.988	245.44	255.191	188.547	235.732	388.282	255.419	233.544	118.969	163.725	163.97	185.102	131.844	161.546	146.407	142.435	206.591	8.41	8.0789	7.60113	7.50878	7.51258	7.31379	7.68835	7.62754	7.25563	7.3527	8.36368	8.27377	7.88861	7.87304	7.6934	7.93923
C9J798	RASA4B	Ras GTPase-activating protein 4B			121.418						321.172			195.441												230.841		197.682		236.355						6.92384						8.3272			7.61059
C9JLW8	MCRIP1	Mapk-regulated corepressor-interacting protein 1 (Granulin-2) (Protein FAM195B)	209.79	312.897	260.713	242.512	246.907	241.778	271.996	291.05	231.601	230.856	244.724	276.87	194.333	217.233	214.916	190.137	237.282	170.064	236.937	319.692	211.29	231.526	111.215	128.659	173.341	150.163	128.271	127.111	152.79	143.912	98.2072	7.7128	8.28954	8.02632	7.92191	7.94782	7.91754	8.08744	8.18513	7.8555	7.85085	7.93501	8.11306	7.60238	7.7631	7.74763	7.57089
E5RHQ5	NPIPB11	Nuclear pore complex-interacting protein family member B11		222.086		172.681			225.777	194.958											251.55			142.216									225.061		7.79497		7.43197			7.81876	7.60702
E9PRG8	C11orf98	Uncharacterized protein C11orf98	170.314	193.197	185.753	170.762	156.587	139.965	183.027	189.371	152.269	154.352	279.236	256.285	240.501	166.736	146.712	152.874	208.646	174.313	159.319	307.325	232.987	245.925	216.423	200.126	191.316	220.117	217.541	221.805	232.107	223.692	223.923	7.41205	7.59393	7.53724	7.41584	7.29082	7.12892	7.51591	7.56507	7.25048	7.27008	8.12534	8.0016	7.9099	7.38142	7.19684	7.2562
H3BS89	TMEM178B	Transmembrane protein 178B		191.842		242.382			213.144	184.779											208.337			164.763									199.931		7.58377		7.92114			7.73569	7.52966
H3BSY2	GOLGA8M	Golgin subfamily A member 8M			227.727						234.468			169.154												200.825		210.02		239.489						7.83116						7.87325			7.40219
H7BZ55	CROCC2	Ciliary rootlet coiled-coil protein 2			178.602						248.569			172.401												216.84		185.738		192.912						7.4806						7.9575			7.42963
L0R6Q1	SLC35A4	SLC35A4 upstream open reading frame protein	183.149	210.948	206.651	195.367	135.503	196.977	187.249	188.902	205.93	222.121	284.034	212.474	233.895	216.793	227.525	237.93	264.217	187.672	253.791	315.114	229.139	194.226	204.65	192.766	171.281	167.688	187.474	176.577	170.367	183.244	156.324	7.51687	7.72074	7.69105	7.61004	7.08219	7.62188	7.54881	7.5615	7.68601	7.7952	8.14992	7.73115	7.86972	7.76017	7.82988	7.89439
L0R819	ASDURF	ASNSD1 upstream open reading frame protein (ASNSD1 small/short open reading frame-encoded polypeptide) (ASNSD1-SEP)	200.364	193.734	214.416	244.658	214.772	217.498	187.682	203.177	237.492	202.347	196.901	197.783	187.058	172.738	200.611	217.596	184.296	210.084	184.771	178.91	225.878	213.722	196.474	251.194	216.136	227.782	206.194	193.276	230.409	222.523	171.922	7.64648	7.59793	7.74427	7.93462	7.74666	7.76486	7.55214	7.66659	7.89174	7.66069	7.62133	7.62778	7.54734	7.43244	7.64826	7.76551
L0R8F8	MIEF1	MIEF1 upstream open reading frame protein (Alternative MIEF1 protein) (AltMIEF1) (MIEF1 microprotein) (MIEF1-MP)	145.347	154.9	217.327	185.776	183.256	225.092	190.059	163.874	210.3	191.418	224.236	187.273	190.024	157.745	170.172	210.047	188.074	150.758	188.844	221.448	109.191	182.494	130.872	204.664	195.016	205.203	152.84	199.603	210.777	115.225	180.14	7.18336	7.2752	7.76372	7.53742	7.51772	7.81437	7.5703	7.35644	7.7163	7.58058	7.80887	7.549	7.57004	7.30145	7.41085	7.71457
O00115	DNASE2	Deoxyribonuclease-2-alpha (EC 3.1.22.1) (Acid DNase) (Deoxyribonuclease II alpha) (DNase II alpha) (Lysosomal DNase II) (R31240_2)	262.109	218.411	189.487	168.517	216.266	215.177	201.247	192.067	204.862	215.751	188.844	217.751	209.071	216.783	209.994	205.491	188.52	215.401	182.628	168.186	208.32	161.72	198.604	219.735	184.523	187.46	169.494	188.557	159.708	184.616	185.133	8.03402	7.7709	7.56596	7.39675	7.75666	7.74938	7.65282	7.58547	7.67851	7.75322	7.56105	7.76654	7.70785	7.76011	7.7142	7.68293
O00116	AGPS	Alkyldihydroxyacetonephosphate synthase, peroxisomal (Alkyl-DHAP synthase) (EC 2.5.1.26) (Aging-associated gene 5 protein) (Alkylglycerone-phosphate synthase)	190.881	203.319	193.284	196.308	202.71	192.566	197.099	199.67	180.458	192.101	199.76	180.719	179.948	180.546	177.47	175.153	172.219	191.644	169.894	189.412	169.249	190.028	195.991	204.446	210.391	201.684	202.55	208.126	201.432	208.661	205.693	7.57653	7.6676	7.59458	7.61697	7.66327	7.58921	7.62278	7.64148	7.49552	7.58572	7.64213	7.4976	7.49143	7.49622	7.47143	7.45247
O00124	UBXN8	UBX domain-containing protein 8 (Reproduction 8 protein) (Rep-8 protein) (UBX domain-containing protein 6)			232.397						205.02			174.524												189.877		158.205		159.024						7.86045						7.67962			7.44728
O00139	KIF2A	Kinesin-like protein KIF2A (Kinesin-2) (hK2)	224.947	201.672	218.51	203.012	198.28	196.338	207.87	205.59	220.801	212.171	238.869	231.291	221.526	234.378	220.779	216.228	238.031	229.518	232.934	264.756	203.077	158.459	156.354	161.802	155.97	152.571	145.58	148.06	156.002	152.29	161.835	7.81344	7.65587	7.77155	7.66542	7.63139	7.6172	7.69954	7.68362	7.7866	7.72908	7.90007	7.85357	7.79133	7.87269	7.78646	7.75641
O00142	TK2	Thymidine kinase 2, mitochondrial (EC 2.7.1.21) (2'-deoxyuridine kinase TK2) (EC 2.7.1.74) (Deoxycytidine kinase TK2) (EC 2.7.1.-) (Mt-TK)			189.673						262.612			203.568												186.474		193.509		217.13						7.56737						8.03679			7.66937
O00148	DDX39A	ATP-dependent RNA helicase DDX39A (EC 3.6.4.13) (DEAD box protein 39) (Nuclear RNA helicase URH49)	178.496	170.571	197.269	192.981	181.862	205.738	200.798	191.957	200.771	191.154	183.414	172.281	204.048	191.08	203.304	171.549	183.786	212.877	173.374	188.017	171.263	184.004	199.368	195.552	191.992	189.409	226.186	191.411	202.235	195.953	189.025	7.47975	7.41423	7.62402	7.59232	7.5067	7.68466	7.6496	7.58464	7.64941	7.57859	7.51896	7.42862	7.67276	7.57803	7.6675	7.42247
O00151	PDLIM1	PDZ and LIM domain protein 1 (C-terminal LIM domain protein 1) (Elfin) (LIM domain protein CLP-36)	325.514	233.899	219.151	221.037	210.582	216.948	233.308	224.729	183.109	209.327	211.783	224.877	178.775	164.674	165.766	166.868	182.981	175.606	176.01	209.428	190.972	189.073	143.982	184.978	183.19	173.081	167.589	193.58	179.441	157.523	184.854	8.34657	7.86974	7.77578	7.78814	7.71824	7.7612	7.86609	7.81204	7.51656	7.70961	7.72644	7.81299	7.482	7.36347	7.373	7.38256
O00154	ACOT7	Cytosolic acyl coenzyme A thioester hydrolase (EC 3.1.2.2) (Acyl-CoA thioesterase 7) (Brain acyl-CoA hydrolase) (BACH) (hBACH) (CTE-IIa) (CTE-II) (Long chain acyl-CoA thioester hydrolase)	209.108	182.732	200.283	205.827	192.477	192.381	182.656	194.258	205.254	179.868	202.608	214.164	195.254	198.723	204.888	215.451	195.092	199.782	224.005	192.407	185.756	188.382	204.668	227.216	210.251	209.579	199.034	198.435	202.226	199.287	192.127	7.7081	7.51359	7.64589	7.68529	7.58854	7.58782	7.51299	7.60183	7.68127	7.4908	7.66255	7.74257	7.60921	7.63461	7.67869	7.75122
O00159	MYO1C	Unconventional myosin-Ic (Myosin I beta) (MMI-beta) (MMIb)	202.463	202.085	203.254	212.136	210.757	206.313	206.2	207.265	211.013	199.393	224.639	199.457	215.121	204.149	217.806	214.652	213.261	232.152	215.123	211.958	206.719	157.885	171.059	181.64	181.131	170.818	172.473	177.111	171.65	176.889	174.581	7.66151	7.65882	7.66714	7.72885	7.71944	7.68869	7.6879	7.69533	7.72118	7.63947	7.81146	7.63993	7.74901	7.67348	7.7669	7.74586
O00161	SNAP23	Synaptosomal-associated protein 23 (SNAP-23) (Vesicle-membrane fusion protein SNAP-23)	251.704	229.973	231.209	250.349	239.973	229.785	243.689	236.879	227.026	209.807	228.025	215.646	235.156	241.755	237.098	225.418	218.188	236.323	214.523	217.86	223.042	180.15	145.443	163.383	159.927	139.616	149.772	121.583	151.068	136.748	116.11	7.97558	7.84532	7.85306	7.9678	7.90673	7.84414	7.9289	7.88801	7.82671	7.71292	7.83305	7.75252	7.87747	7.9174	7.88934	7.81646
O00165	HAX1	HCLS1-associated protein X-1 (HS1-associating protein X-1) (HAX-1) (HS1-binding protein 1) (HSP1BP-1)	209.486	190.705	171.493	203.511	209.168	175.695	180.854	182.366	179.237	167.459	193.139	173.007	163.233	203.902	195.974	211.388	194.192	198.739	210.378	186.861	201.666	188.403	203.479	211.673	201.988	191.884	191.074	191.969	200.691	217.439	200.867	7.71071	7.5752	7.42201	7.66897	7.70852	7.45693	7.49868	7.51069	7.48572	7.38767	7.59349	7.43469	7.35079	7.67173	7.61452	7.72375
O00170	AIP	AH receptor-interacting protein (AIP) (Aryl-hydrocarbon receptor-interacting protein) (HBV X-associated protein 2) (XAP-2) (Immunophilin homolog ARA9)	183.41	177.582	178.808	190.798	185.933	182.471	201.358	178.801	212.515	190.356	201.11	189.306	189.423	212.771	206.43	210.888	184.722	206.688	203.135	176.755	197.285	177.078	195.828	203.296	198.716	172.498	193.369	187.463	204.349	189.099	199.999	7.51893	7.47234	7.48227	7.5759	7.53864	7.51152	7.65362	7.48221	7.73142	7.57256	7.65184	7.56457	7.56547	7.73316	7.68951	7.72033
O00178	GTPBP1	GTP-binding protein 1 (G-protein 1) (GP-1) (GP1)	193.413	179.435	192.755	201.682	197.708	207.257	206.55	203.916	195.062	208.951	175.12	192.997	203.434	207.478	202.319	214.377	200.734	187.451	197.642	181.086	198.264	188.442	197.382	176.767	187.44	198.89	178.376	202.549	192.683	186.964	195.745	7.59554	7.48732	7.59063	7.65594	7.62723	7.69527	7.69035	7.67183	7.60779	7.70702	7.4522	7.59243	7.66842	7.69682	7.66049	7.744
O00180	KCNK1	Potassium channel subfamily K member 1 (Inward rectifying potassium channel protein TWIK-1) (Potassium channel K2P1) (Potassium channel KCNO1)						218.059				220.994	247.086						232.1			207.219									277.193								7.76858				7.78786	7.94887
O00186	STXBP3	Syntaxin-binding protein 3 (Platelet Sec1 protein) (PSP) (Protein unc-18 homolog 3) (Unc18-3) (Protein unc-18 homolog C) (Unc-18C)	184.606	183.897	172.628	189.794	169.525	164.433	178.019	172.951	169.292	164.972	193.55	198.675	184.475	197.928	187.55	208.63	185.821	205.252	193.913	194.485	201.192	235.558	248.72	204.453	212.293	200.981	227.343	207.688	225.673	266.039	209.34	7.5283	7.52275	7.43153	7.56829	7.40535	7.36135	7.47588	7.43422	7.40337	7.36608	7.59656	7.63426	7.52728	7.62883	7.55113	7.7048
O00187	MASP2	Mannan-binding lectin serine protease 2 (EC 3.4.21.104) (MBL-associated serine protease 2) (Mannose-binding protein-associated serine protease 2) (MASP-2) [Cleaved into: Mannan-binding lectin serine protease 2 A chain; Mannan-binding lectin serine protease 2 B chain]	205.787																	216.128					237.561				212.189			215.025		7.68501
O00189	AP4M1	AP-4 complex subunit mu-1 (AP-4 adaptor complex mu subunit) (Adaptor-related protein complex 4 subunit mu-1) (Mu subunit of AP-4) (Mu-adaptin-related protein 2) (mu-ARP2) (Mu4-adaptin) (mu4)	136.689	225.795	221.222	191.239	144.705	112.664	232.64	214.497	209.149	142.494	361.697	171.016	204.582	206.608	209.563	175.469	199.085	141.944	266.862	484.482	198.038	209.354	159.826	231.278	156.295	238.529	142.534	231.74	169.178	91.7438	239.683	7.09475	7.81887	7.78935	7.57923	7.17697	6.81588	7.86196	7.74481	7.70839	7.15476	8.49864	7.41799	7.67653	7.69075	7.71124	7.45507
O00192	ARVCF	Armadillo repeat protein deleted in velo-cardio-facial syndrome			185.785		187.274	209.194			209.503	137.235	162.269	149.432	147.631	234.036	169.343	229.504	203.918			235.775	226.954			243.038	237.522	186.912		173.223	226.947					7.53749		7.54901	7.70869			7.71082	7.10051	7.34224	7.22334	7.20586	7.87059	7.40381	7.84237
O00193	SMAP	Small acidic protein	198.975	153.457	183.011	227.247	167.753	181.334	193.926	194.843	209.23	156.188	190.484	156.312	193.09	188.892	167.041	194.861	174.32	188.624	180.3	225.264	194.774	176.553	190.065	228.939	192.241	193.483	200.27	208.172	200.977	196.653	241.093	7.63644	7.26169	7.51579	7.82812	7.3902	7.50251	7.59937	7.60617	7.70894	7.28714	7.57353	7.28829	7.59313	7.56142	7.38406	7.6063
O00203	AP3B1	AP-3 complex subunit beta-1 (Adaptor protein complex AP-3 subunit beta-1) (Adaptor-related protein complex 3 subunit beta-1) (Beta-3A-adaptin) (Clathrin assembly protein complex 3 beta-1 large chain)	212.956	216.121	214.305	207.814	199.024	216.115	200.796	206.035	195.136	221.577	243.048	241.376	242.231	237.718	217.824	243.494	250.011	225.168	242.354	231.914	226.81	166.16	147.109	146.388	146.112	151.922	158.836	152.754	152.173	153.794	150.965	7.73441	7.75569	7.74352	7.69915	7.6368	7.75565	7.64959	7.68674	7.60833	7.79167	7.9251	7.91514	7.92024	7.89311	7.76702	7.92774
O00213	APBB1	Amyloid beta precursor protein binding family B member 1 (Amyloid-beta A4 precursor protein-binding family B member 1) (Protein Fe65)	176.116	173.191	224.248	224.337	186.731	190.431	211.724	183.924	225.093	168.542	183.756	202.068	187.117	191.229	192.028	205.05	185.118	197.025	211.514	175.798	183.793	203.565	197.799	253.826	191.06	209.898	198.238	224.442	186.43	204.814	181.138	7.46038	7.43622	7.80895	7.80952	7.54482	7.57313	7.72604	7.52296	7.81437	7.39697	7.52164	7.6587	7.5478	7.57916	7.58517	7.67983
O00217	NDUFS8	NADH dehydrogenase [ubiquinone] iron-sulfur protein 8, mitochondrial (EC 7.1.1.2) (Complex I-23kD) (CI-23kD) (NADH-ubiquinone oxidoreductase 23 kDa subunit) (TYKY subunit)	186.817	207.187	196.466	212.921	160.028	185.705	197.938	186.435	211.635	188.668	221.668	191.262	166.053	196.169	186.983	196.019	178.514	168.862	214.266	191.79	193.947	208.923	174.028	198.19	201.795	182.766	202.399	172.761	214.985	207.817	170.245	7.54549	7.69479	7.61814	7.73418	7.32218	7.53687	7.6289	7.54253	7.72543	7.55971	7.79226	7.5794	7.3755	7.61595	7.54676	7.61485
O00221	NFKBIE	NF-kappa-B inhibitor epsilon (NF-kappa-BIE) (I-kappa-B-epsilon) (IkB-E) (IkB-epsilon) (IkappaBepsilon)	235.856	331.607	211.734	107.039			112.24	377.044	157.677			214.572						134.252	207.98			366.026	311.156	172.918		211.81	225.387	218.621		216.253	328.547	7.88176	8.37333	7.72611	6.742			6.81044	8.55859	7.30083			7.74532
O00222	GRM8	Metabotropic glutamate receptor 8 (mGluR8)						272.605				191.129	147.131						241.261			249.106									219.126								8.09067				7.5784	7.20096
O00231	PSMD11	26S proteasome non-ATPase regulatory subunit 11 (26S proteasome regulatory subunit RPN6) (26S proteasome regulatory subunit S9) (26S proteasome regulatory subunit p44.5)	173.367	176.206	188.546	192.268	187.875	193.554	183.906	184.418	194.078	181.65	158.477	164.079	186.594	186.225	186.889	188.59	156.49	182.833	184.598	160.287	169.372	210.351	211.442	222.504	219.645	217.939	215.343	218.781	215.192	204.228	217.64	7.43769	7.46112	7.55877	7.58697	7.55363	7.5966	7.52283	7.52684	7.60049	7.50502	7.30813	7.35825	7.54376	7.5409	7.54604	7.55911
O00232	PSMD12	26S proteasome non-ATPase regulatory subunit 12 (26S proteasome regulatory subunit RPN5) (26S proteasome regulatory subunit p55)	181.802	193.669	194.816	186.535	177.046	188.551	172.087	175.866	182.3	180.839	194.344	188.769	174.74	191.104	167.552	205.609	172.352	174.645	233.031	190.787	175.8	197.694	200.404	196.11	197.374	208.263	205.224	218.875	216.568	208.479	200.115	7.50623	7.59745	7.60597	7.5433	7.46798	7.55881	7.42699	7.45833	7.51017	7.49856	7.60247	7.56048	7.44906	7.57821	7.38846	7.68376
O00233	PSMD9	26S proteasome non-ATPase regulatory subunit 9 (26S proteasome regulatory subunit p27)	173.676	256.51	168.493	180.401	176.609	185.03	177.039	163.43	193.712	181.897	182.649	180.176	164.753	202.187	171.253	189.469	188.115	184.576	199.936	183.594	205.214	214.406	195.192	213.536	219.945	208.453	184.818	201.547	204.821	199.543	218.233	7.44025	8.00287	7.39655	7.49507	7.46441	7.53162	7.46793	7.35253	7.59777	7.50698	7.51293	7.49326	7.36416	7.65954	7.41998	7.56582
O00244	ATOX1	Copper transport protein ATOX1 (Metal transport protein ATX1)	215.492	142.652	213.433	167.744	177.155	225.579	207.98	175.262	227.803	177.773	186.497	179.512	176.117	227.277	170.042	180.541	170.621	225.004	177.656	188.353	187.439	172.775	203.887	220.184	178.681	211.244	203.07	148.364	215.147	200.699	134.416	7.75149	7.15635	7.73764	7.39012	7.46887	7.81749	7.7003	7.45337	7.83164	7.47389	7.54301	7.48794	7.46039	7.82831	7.40975	7.49618
O00255	MEN1	Menin	259.639	184.942	198.005	198.85	186.275	178.985	211.264	207.125	136.323	182.883	214.932	294.132	261.277	204.117	196.902	198.182	192.516	185.913	182.581	199.701	242.842	249.787	166.416	158.072	157.913	205.892	193.501	230.476	216.471	181.046	219.489	8.02037	7.53093	7.62939	7.63554	7.54129	7.4837	7.7229	7.69436	7.09089	7.51478	7.74774	8.20032	8.02944	7.67325	7.62133	7.63068
O00257	CBX4	E3 SUMO-protein ligase CBX4 (EC 2.3.2.-) (Chromobox protein homolog 4) (Polycomb 2 homolog) (Pc2) (hPc2)	423.764	219.516	153.743	190.166	155.758	196.809	191.613	205.907	181.903	229.343	199.477	197.781	242.988	206.5	120.196	160.541	200.474	162.039	173.853	185.717	225.777	298.9	112.963	160.645	141.286	182.765	199.168	162.723	220.925	157.67	217.512	8.72712	7.77818	7.26437	7.57112	7.28316	7.62066	7.58205	7.68585	7.50703	7.84136	7.64008	7.62776	7.92474	7.69	6.90924	7.3268
O00258	GET1	Guided entry of tail-anchored proteins factor 1 (Congenital heart disease 5 protein) (Tail-anchored protein insertion receptor WRB) (Tryptophan-rich basic protein)	292.493	239.272	208.035	75.0641	140.922		136.475	221.655	50.8868			475.667	301.798	208.944	142.133	146.795		170.665	252.07		174.494	809.017	277.503	35.8437	120.865	216.382	159.551	197.078		225.898	273.386	8.19226	7.9025	7.70068	6.23005	7.13875		7.09249	7.79217	5.66922			8.89381	8.23744	7.70697	7.1511	7.19766
O00264	PGRMC1	Membrane-associated progesterone receptor component 1 (mPR) (Dap1) (IZA)	204.516	204.462	201.784	211.929	186.373	222.24	211.253	206.352	223.34	230.317	222.867	196.61	223.762	205.325	228.568	168.558	210.333	187.986	228.145	203.659	180.314	207.851	160.032	201.208	171.88	140.428	158.666	153.325	174.373	158.534	146.685	7.67607	7.67569	7.65667	7.72744	7.54205	7.79598	7.72283	7.68897	7.8031	7.84748	7.80004	7.6192	7.80582	7.68177	7.83648	7.3971
O00267	SUPT5H	Transcription elongation factor SPT5 (hSPT5) (DRB sensitivity-inducing factor 160 kDa subunit) (DSIF p160) (DRB sensitivity-inducing factor large subunit) (DSIF large subunit) (Tat-cotransactivator 1 protein) (Tat-CT1 protein)	183.238	162.232	189.65	179.95	186.095	194.519	186.586	189.766	192.966	183.969	159.868	180.931	173.314	175.162	179.507	178.139	168.679	184.121	178.374	166.146	165.363	194.487	211.873	222.348	214.249	211.234	216.545	220.484	218.393	208.389	200.165	7.51757	7.34192	7.5672	7.49145	7.5399	7.60377	7.5437	7.56808	7.5922	7.52332	7.32073	7.4993	7.43724	7.45255	7.4879	7.47686
O00268	TAF4	Transcription initiation factor TFIID subunit 4 (RNA polymerase II TBP-associated factor subunit C) (TBP-associated factor 4) (Transcription initiation factor TFIID 130 kDa subunit) (TAF(II)130) (TAFII-130) (TAFII130) (Transcription initiation factor TFIID 135 kDa subunit) (TAF(II)135) (TAFII-135) (TAFII135)	169.594	187.479	166.579	178.368	208.734	191.999	188.622	183.293	184.855	192.547	184.723	193.222	162.856	176.516	187.558	200.635	187.172	167.478	151.51	203.956	161.332	196.281	190.367	169.017	202.209	199.994	185.585	199.989	210.352	193.896	203.525	7.40594	7.55058	7.38006	7.47872	7.70552	7.58496	7.55936	7.51801	7.53025	7.58906	7.52922	7.59412	7.34745	7.46365	7.55119	7.64843
O00273	DFFA	DNA fragmentation factor subunit alpha (DNA fragmentation factor 45 kDa subunit) (DFF-45) (Inhibitor of CAD) (ICAD)	178.418	191.665	168.254	167.761	161.439	159.573	147.793	152.901	148.688	155.281	185.961	205.831	192.242	185.185	195.122	216.078	182.006	174.421	195.435	208.309	180.599	244.068	221.071	186.934	242.838	217.754	203.806	226.86	224.814	208.136	243.689	7.47912	7.58244	7.3945	7.39026	7.33484	7.31807	7.20743	7.25646	7.21614	7.27874	7.53885	7.68532	7.58678	7.53282	7.60823	7.75541
O00287	RFXAP	Regulatory factor X-associated protein (RFX-associated protein) (RFX DNA-binding complex 36 kDa subunit)			171.264			233.6			221.768	279.83	164.238	186.498					232.751			204.901				187.091		197.034		205.591	220.295					7.42008			7.86789			7.79291	8.12841	7.35964	7.54302
O00291	HIP1	Huntingtin-interacting protein 1 (HIP-1) (Huntingtin-interacting protein I) (HIP-I)	183.261	200.716	195.714	186.454	175.999	158.669	187.513	165.975	185.867	163.167	193.506	224.826	190.235	178.327	172.797	193.979	176.607	178.922	191.759	219.478	176.026	213.578	205.892	211.255	218.641	211.822	200.022	208.369	197.588	215.33	221.708	7.51776	7.64901	7.6126	7.54267	7.45942	7.30987	7.55085	7.37482	7.53813	7.3502	7.59623	7.81267	7.57164	7.47838	7.43293	7.59976
O00299	CLIC1	Chloride intracellular channel protein 1 (Chloride channel ABP) (Nuclear chloride ion channel 27) (NCC27) (Regulatory nuclear chloride ion channel protein) (hRNCC)	189.467	189.96	195.678	185.641	187.234	187.617	184.219	182.829	202.3	189.097	210.166	188.935	185.228	199.718	207.552	200.658	196.623	198.753	219.619	195.949	209.643	168.866	203.556	222.499	211.098	188.373	192.304	209.02	207.023	205.674	199.573	7.5658	7.56955	7.61234	7.53637	7.5487	7.55165	7.52528	7.51435	7.66035	7.56298	7.71539	7.56174	7.53316	7.64182	7.69733	7.64859
O00303	EIF3F	Eukaryotic translation initiation factor 3 subunit F (eIF3f) (Deubiquitinating enzyme eIF3f) (EC 3.4.19.12) (Eukaryotic translation initiation factor 3 subunit 5) (eIF-3-epsilon) (eIF3 p47)	186.825	187.616	196.651	208.497	194.619	220.861	224.528	211.841	210.044	208.828	180.206	165.924	178.998	173.057	187.04	179.333	180.385	185.937	201.219	168.943	175.193	194.985	200.865	207.604	198.792	192.538	211.477	201.682	208.527	204.314	206.177	7.54554	7.55164	7.61949	7.70389	7.60451	7.787	7.81075	7.72684	7.71455	7.70617	7.4935	7.37438	7.4838	7.43511	7.54721	7.48649
O00308	WWP2	NEDD4-like E3 ubiquitin-protein ligase WWP2 (EC 2.3.2.26) (Atrophin-1-interacting protein 2) (AIP2) (HECT-type E3 ubiquitin transferase WWP2) (WW domain-containing protein 2)	113.98	137.319	193.669	188.737	168.438	238.979	196.459	180.729	218.738	221.053	193.881	157.355	212.568	292.897	214.012	252.499	220.195	172.583	150.65	167.18	291.443	161.467	191.582	194.117	151.304	215.125	177.931	209.372	221.815	193.948	188.261	6.83264	7.10139	7.59745	7.56023	7.39607	7.90074	7.61808	7.49768	7.77306	7.78825	7.59903	7.29788	7.73178	8.19425	7.74155	7.98013
O00311	CDC7	Cell division cycle 7-related protein kinase (CDC7-related kinase) (HsCdc7) (huCdc7) (EC 2.7.11.1)	199.408	193.755	197.109	199.114	176.176	225.549	199.559	199.065	191.902	207.847	153.496	162.21	200.018	210.204	204.796	186.566	170.228	203.037	178.871	146.376	171.426	203.544	246.864	238.572	208.894	212.477	253.999	210.903	210.864	230.005	225.127	7.63958	7.59809	7.62285	7.63745	7.46087	7.8173	7.64067	7.6371	7.58422	7.69938	7.26206	7.34172	7.64399	7.71565	7.67804	7.54354
O00330	PDHX	Pyruvate dehydrogenase protein X component, mitochondrial (Dihydrolipoamide dehydrogenase-binding protein of pyruvate dehydrogenase complex) (E3-binding protein) (E3BP) (Lipoyl-containing pyruvate dehydrogenase complex component X) (proX)	182.068	206.697	199.859	220.064	217.727	228.563	207.872	211.387	235.05	200.133	172.882	144.158	152.544	151.633	163.018	157.718	166.259	156.389	168.818	172.404	178.665	196.251	192.779	234.565	237.167	193.606	192.623	209.905	218.7	200.972	210.13	7.50833	7.69137	7.64284	7.78178	7.76637	7.83645	7.69955	7.72374	7.87682	7.64482	7.43364	7.17151	7.25308	7.24444	7.34889	7.3012
O00399	DCTN6	Dynactin subunit 6 (Dynactin subunit p27) (Protein WS-3)		229.649	182.956	179.715	189.539	161.292	212.481	207.669	180.77	187.08	169.111	173.501	229.203	133.574	170.842	76.7943	185.863		181.465	200.566	139.207	237.282		173.546	126.288	188.219		193.018	191.849		218.114		7.84328	7.51535	7.48957	7.56635	7.33353	7.73119	7.69814	7.49801	7.54751	7.40182	7.4388	7.84048	7.06149	7.41652	6.26293
O00400	SLC33A1	Acetyl-coenzyme A transporter 1 (AT-1) (Acetyl-CoA transporter 1) (Solute carrier family 33 member 1)	338.667	150.299	218.124	152.69	154.892	182.726	166.178	189.058	179.472	219.73	214.656	231.218	215.952	197.202	211.177	147.502	227.385	197.351	176.925	226.824	208.413	182.306	132.469	162.297	163.305	228.733	170.083	207.186	151.338	110.781	185.932	8.40372	7.23169	7.76901	7.25446	7.27511	7.51354	7.37659	7.56268	7.48761	7.77959	7.74588	7.85311	7.75457	7.62353	7.72231	7.20459
O00401	WASL	Neural Wiskott-Aldrich syndrome protein (N-WASP)	272.467	227.042	198.332	141.038	158.157	170.314	167.323	185.339	185.54	172.227	218.513	227.682	266.665	205.705	171.675	157.736	206.26	189.939	183.071	253.073	246.435	307.098	156.019	199.366	152.134	203.728	198.34	214.244	221.954	160.18	227.941	8.08994	7.82681	7.63177	7.13994	7.30521	7.41205	7.38649	7.53403	7.53559	7.42816	7.77157	7.83087	8.05888	7.68443	7.42354	7.30137
O00410	IPO5	Importin-5 (Imp5) (Importin subunit beta-3) (Karyopherin beta-3) (Ran-binding protein 5) (RanBP5)	187.498	173.801	205.679	199.497	172.812	206.262	188.209	198.849	210.973	193.058	198.506	198.624	199.614	200.611	201.812	204.794	188.248	193.76	214.094	199.386	197.976	176.533	180.529	211.261	187.767	196.451	199.901	198.225	200.828	189.777	184.272	7.55073	7.44129	7.68425	7.64023	7.43306	7.68833	7.55619	7.63553	7.72092	7.59289	7.63304	7.63389	7.64107	7.64826	7.65687	7.67803
O00411	POLRMT	DNA-directed RNA polymerase, mitochondrial (MtRPOL) (EC 2.7.7.6)	182.296	212.74	197.455	186.302	179.591	178.856	184.277	190.823	204.126	189.111	178.876	202.357	168.881	172.15	170.348	185.995	169.572	169.843	175.36	172.33	189.195	277.498	209.089	211.524	222.852	204.867	210.212	210.69	214.027	205.101	229.132	7.51014	7.73295	7.62538	7.5415	7.48858	7.48266	7.52573	7.57609	7.67331	7.56309	7.48282	7.66076	7.39987	7.42752	7.41234	7.53912
O00418	EEF2K	Eukaryotic elongation factor 2 kinase (eEF-2 kinase) (eEF-2K) (EC 2.7.11.20) (Calcium/calmodulin-dependent eukaryotic elongation factor 2 kinase)	182.927	199.668	192.44	187.924	194.527	199.871	197.118	207.173	196.193	199.218	213.635	204.534	176.298	188.095	170.341	180.067	189.134	198.249	192.01	209.74	169.069	234.174	219.686	199.754	201.404	209.367	180.239	192.485	183.976	197.602	211.286	7.51512	7.64146	7.58826	7.554	7.60382	7.64292	7.62291	7.69469	7.61613	7.6382	7.739	7.6762	7.46187	7.55532	7.41228	7.49239
O00422	SAP18	Histone deacetylase complex subunit SAP18 (18 kDa Sin3-associated polypeptide) (2HOR0202) (Cell growth-inhibiting gene 38 protein) (Sin3-associated polypeptide p18)	247.537	224.799	198.582	177.582	192.253	183.385	184.598	197.59	105.536	191.056	218.329	414.092	235.036	193.33	193.936	166.006	240.093	178.87	222.27	221.269	190.278	294.488	170.406	103.844	160.139	183.313	206.833	205.162	197.172	173.676	176.289	7.9515	7.81249	7.63359	7.47234	7.58687	7.51874	7.52824	7.62637	6.72159	7.57785	7.77036	8.69381	7.87674	7.59492	7.59944	7.37509
O00423	EML1	Echinoderm microtubule-associated protein-like 1 (EMAP-1) (HuEMAP-1)	175.656	211.228	209.622	216.988	196.267	204.963	196.773	209.716	205.557	195.187	183.825	214.693	224.129	207.756	204.532	239.382	212.845	216.134	241.882	189.448	226.724	202.157	193.93	202.688	206.973	193.362	180.023	190.351	188.361	185.857	196.313	7.45661	7.72266	7.71164	7.76147	7.61667	7.67922	7.62039	7.71229	7.68339	7.60871	7.52219	7.74613	7.80819	7.69875	7.67618	7.90317
O00425	IGF2BP3	Insulin-like growth factor 2 mRNA-binding protein 3 (IGF2 mRNA-binding protein 3) (IMP-3) (IGF-II mRNA-binding protein 3) (KH domain-containing protein overexpressed in cancer) (hKOC) (VICKZ family member 3)	225.638	219.278	188.62	173.431	195.204	172.057	197.794	195.317	183.825	191.166	194.415	214.518	179.769	182.843	179.922	178.391	193.363	196.782	165.411	218.83	187.331	199.171	194.37	159.224	199.735	172.505	194.226	177.849	179.368	183.725	214.664	7.81787	7.77662	7.55934	7.43822	7.60884	7.42675	7.62785	7.60968	7.52219	7.57868	7.603	7.74496	7.49	7.51446	7.49123	7.4789
O00429	DNM1L	Dynamin-1-like protein (EC 3.6.5.5) (Dnm1p/Vps1p-like protein) (DVLP) (Dynamin family member proline-rich carboxyl-terminal domain less) (Dymple) (Dynamin-like protein) (Dynamin-like protein 4) (Dynamin-like protein IV) (HdynIV) (Dynamin-related protein 1)	186.068	193.502	206.381	192.511	208.048	196.002	186.801	183.776	206.816	192.869	234.083	201.714	209.773	223.031	204.457	209.741	219.254	213.098	214.036	240.479	219.136	184.709	181.108	182.46	187.737	182.564	186.085	188.454	179.025	185.348	187.383	7.53969	7.5962	7.68917	7.58879	7.70077	7.61473	7.54536	7.5218	7.6922	7.59148	7.87088	7.65617	7.71268	7.8011	7.67565	7.71247
O00442	RTCA	RNA 3'-terminal phosphate cyclase (RNA cyclase) (RNA-3'-phosphate cyclase) (EC 6.5.1.4) (RNA terminal phosphate cyclase domain-containing protein 1) (RTC domain-containing protein 1)	172.215	165.646	177.24	183.938	174.121	198.127	182.047	176.701	187.205	174.06	169.641	172.855	188.072	189.761	201.052	192.641	173.665	209.775	178.376	167.851	193.958	179.031	214.184	245.457	218.425	212.739	218.675	229.604	204.496	217.414	203.739	7.42807	7.37196	7.46956	7.52307	7.44394	7.63028	7.50817	7.46516	7.54848	7.44344	7.40634	7.43342	7.55514	7.56804	7.65143	7.58977
O00443	PIK3C2A	Phosphatidylinositol 4-phosphate 3-kinase C2 domain-containing subunit alpha (PI3K-C2-alpha) (PtdIns-3-kinase C2 subunit alpha) (EC 2.7.1.137) (EC 2.7.1.153) (EC 2.7.1.154) (Phosphoinositide 3-kinase-C2-alpha)	176.935	197.872	190.918	183.811	186.709	179.3	189.707	184.112	181.263	181.265	222.115	224.647	207.113	208.398	207.65	199.451	218.964	217.223	223.124	238.549	209.789	183.181	196.016	185.263	198.047	189.177	194.811	182.931	195.924	211.946	194.275	7.46708	7.62842	7.57681	7.52208	7.54465	7.48623	7.56763	7.52444	7.50194	7.50196	7.79516	7.81152	7.69428	7.7032	7.69801	7.63989
O00444	PLK4	Serine/threonine-protein kinase PLK4 (EC 2.7.11.21) (Polo-like kinase 4) (PLK-4) (Serine/threonine-protein kinase 18) (Serine/threonine-protein kinase Sak)	220.459		253.304			192.668			129.812	136.009	294.285	262.081					214.284	223.787		168.217			176.888	246.916		215.988	240.994	181.121	209.326	173.959		7.78436		7.98473			7.58997			7.02028	7.08756	8.20107	8.03387
O00458	IFRD1	Interferon-related developmental regulator 1 (Nerve growth factor-inducible protein PC4)	197.026		141.589		212.923	158.843			173.727	198.271	157.046	137.941	145.76	183.6	162.304	172.811	179.919	183.892		160.517	193.074		230.218	199.507	206.103	263.708	246.972	260.017	172.983	219.652		7.62224		7.14557		7.73419	7.31146			7.44068	7.63133	7.29504	7.10791	7.18745	7.52042	7.34256	7.43305
O00459	PIK3R2	Phosphatidylinositol 3-kinase regulatory subunit beta (PI3-kinase regulatory subunit beta) (PI3K regulatory subunit beta) (PtdIns-3-kinase regulatory subunit beta) (Phosphatidylinositol 3-kinase 85 kDa regulatory subunit beta) (PI3-kinase subunit p85-beta) (PtdIns-3-kinase regulatory subunit p85-beta)	220.769	223.431	237.378	231.011	238.284	190.789	214.021	212.085	245.422	226.022	187.794	220.718	196.017	217.308	245.757	273.025	216.541	234.779	232.579	227.221	211.804	132.319	157.715	213.628	190.444	199.665	167.259	201.967	189.84	184.504	164.457	7.7864	7.80369	7.89104	7.85182	7.89654	7.57584	7.74161	7.7285	7.93912	7.82032	7.55301	7.78606	7.61484	7.7636	7.94109	8.09289
O00461	GOLIM4	Golgi integral membrane protein 4 (Golgi integral membrane protein, cis) (GIMPc) (Golgi phosphoprotein 4) (Golgi-localized phosphoprotein of 130 kDa) (Golgi phosphoprotein of 130 kDa)	268.947	232.103	210.811	200.206	213.53	208.368	225.624	196.333	211.321	216.362	163.648	138.388	145.878	166.292	148.746	141.464	154.142	174.508	116.076	170.263	143.913	268.716	209.692	217.333	176.002	206.027	194.894	192.393	201.358	186.67	234.094	8.07118	7.85862	7.71981	7.64534	7.73829	7.70299	7.81778	7.61716	7.72329	7.75731	7.35445	7.11257	7.18862	7.37757	7.21671	7.14429
O00463	TRAF5	TNF receptor-associated factor 5 (RING finger protein 84)		190.249	203.058	212.29	200.222	160.062	215.423	193.162	196.551	202.467	190.47	165.917	179.278	210.787	235.646	195.475	209.767		238.558	209.186	223.128	211.323		193.603	208.625	168.966		147.234	183.563		173.323		7.57174	7.66575	7.72989	7.64546	7.32249	7.75103	7.59366	7.61876	7.66154	7.57342	7.37431	7.48606	7.71964	7.88048	7.61084
O00468	AGRN	Agrin [Cleaved into: Agrin N-terminal 110 kDa subunit; Agrin C-terminal 110 kDa subunit; Agrin C-terminal 90 kDa fragment (C90); Agrin C-terminal 22 kDa fragment (C22)]	166.446	247.321	179.273	143.97	178.288	192.962	146.095	186.679	206.859	231.526	209.501	236.948	280.293	222.413	245.873	245.643	292.487	292.568	191.559	245.515	200.493	290.112	181.416	191.261	169.472	144.122	124.12	158.561	193.316	160.243	183.943	7.37891	7.95024	7.48601	7.16962	7.47807	7.59217	7.19076	7.54441	7.6925	7.85503	7.71082	7.88843	8.13079	7.7971	7.94177	7.94042
O00469	PLOD2	Procollagen-lysine,2-oxoglutarate 5-dioxygenase 2 (EC 1.14.11.4) (Lysyl hydroxylase 2) (LH2)	178.596	167.835	182.002	184.858	167.252	188.356	187.586	187.256	179.756	186.317	207.609	189.186	208.567	190.058	206.228	185.235	210.838	205.928	198.061	193.071	174.591	203.56	215.257	214.851	192.464	203.88	215.509	196.394	206.069	201.524	193.653	7.48056	7.3909	7.50781	7.53027	7.38588	7.55732	7.55141	7.54886	7.48989	7.54162	7.69772	7.56366	7.70437	7.5703	7.6881	7.53321
O00470	MEIS1	Homeobox protein Meis1						183.161				174.485	138.587						187.023			208.672									154.665								7.51697				7.44696	7.11465
O00471	EXOC5	Exocyst complex component 5 (Exocyst complex component Sec10) (hSec10)	206.337	191.118	191.262	213.089	199.888	184.1	216.142	204.692	208.223	194.221	222.442	191.106	198.516	220.28	211.942	207.288	223.902	200.611	200.412	238.604	220.114	170.12	183.688	196.677	174.036	171.078	182.506	179.128	179.397	175.083	181.019	7.68886	7.57832	7.57941	7.73531	7.64305	7.52434	7.75584	7.67731	7.70198	7.60156	7.79729	7.57823	7.63311	7.78319	7.72752	7.69549
O00479	HMGN4	High mobility group nucleosome-binding domain-containing protein 4 (Non-histone chromosomal protein HMG-17-like 3) (Non-histone chromosomal protein)		284.265	194.586	193.264	106.087	135.839	163.6	207.439	200.999	225.089	533.621	375.919	194.66	119.191	125.517	102.132	298.497		147.195	846.115	454.132	173.168		175.813	64.7947	170.877		184.174	149.48		254.092		8.15109	7.60426	7.59443	6.72911	7.08575	7.35402	7.69654	7.65104	7.81435	9.05967	8.55428	7.60481	6.89713	6.97174	6.67429
O00483	NDUFA4	Cytochrome c oxidase subunit NDUFA4 (Complex I-MLRQ) (CI-MLRQ) (NADH-ubiquinone oxidoreductase MLRQ subunit)	283.01	279.283	295.561	236.956	210.83	228.548	226.971	301.165	105.979	197.103	298.793	603.247	353.267	204.772	206.462	125.222	230.823	192.925	163.233	204.714	188.286	257.411	129.401	77.8397	107.733	183.897	170.882	185.001	184.257	146.904	182.537	8.14471	8.12558	8.20731	7.88848	7.71994	7.83635	7.82637	8.23441	6.72763	7.6228	8.223	9.23661	8.46461	7.67788	7.68973	6.96835
O00487	PSMD14	26S proteasome non-ATPase regulatory subunit 14 (EC 3.4.19.-) (26S proteasome regulatory subunit RPN11) (26S proteasome-associated PAD1 homolog 1)	191.867	186.709	189.182	203.391	211.188	198.419	207.585	196.625	208.063	198.55	183.263	184.951	185.888	184.931	197.857	204.717	188.364	217.299	200.231	177.663	201.396	175.055	201.488	191.99	204.929	190.582	198.039	199.275	204.678	206.312	195.957	7.58396	7.54465	7.56363	7.66811	7.72239	7.63241	7.69756	7.6193	7.70088	7.63336	7.51777	7.531	7.53829	7.53084	7.62832	7.67749
O00488	ZNF593	Zinc finger protein 593 (Zinc finger protein T86)	197.3	157.09	159.499	169.107	191.994	204.912	203.24	156.882	201.528	212.257	217.203	185.56	179.227	189.536	173.887	177.529	204.66	154.872	150.842	244.718	170.945	160.605	166.809	194.86	200.799	178.562	199.949	140.987	204.539	169.088	186.741	7.62424	7.29545	7.3174	7.4018	7.58492	7.67886	7.66704	7.29354	7.65483	7.72967	7.7629	7.53574	7.48564	7.56633	7.44201	7.47191
O00499	BIN1	Myc box-dependent-interacting protein 1 (Amphiphysin II) (Amphiphysin-like protein) (Box-dependent myc-interacting protein 1) (Bridging integrator 1)	177.213	174.831	162.058	188.393	181.048	174.903	168.455	177.219	173.304	184.049	189.434	205.412	204.171	201.885	217.189	189.326	197.491	224.725	219.032	205.694	184.821	227.92	235.606	228.167	245.685	215.936	216.197	216.337	213.47	233.725	229.632	7.46934	7.44982	7.34036	7.5576	7.50023	7.45041	7.39622	7.46939	7.43716	7.52395	7.56556	7.68238	7.67363	7.65739	7.76281	7.56473
O00505	KPNA3	Importin subunit alpha-4 (Importin alpha Q2) (Qip2) (Karyopherin subunit alpha-3) (SRP1-gamma)	189.282	180.262	188.57	191.75	203.84	213.421	199.676	203.275	200.583	201.236	196.237	185.454	196.037	188.265	196.352	179.719	192.327	206.605	185.094	185.459	183.137	175.077	198.753	224.11	206.946	184.147	205.497	203.181	204.182	190.793	183.593	7.56439	7.49395	7.55896	7.58308	7.6713	7.73756	7.64152	7.66729	7.64805	7.65274	7.61645	7.53492	7.61498	7.55662	7.6173	7.4896
O00506	STK25	Serine/threonine-protein kinase 25 (EC 2.7.11.1) (Ste20-like kinase) (Sterile 20/oxidant stress-response kinase 1) (SOK-1) (Ste20/oxidant stress response kinase 1)	186.239	186.664	199.349	192.409	191.944	194.65	187.612	206.056	197.936	186.452	196.925	182.485	193.217	204.592	209.991	216.535	187.732	194.213	204.44	195.133	192.444	182.52	200.078	218.014	195.207	184.304	177.931	189.216	215.376	187.284	181.353	7.54101	7.5443	7.63915	7.58803	7.58454	7.60474	7.55161	7.68689	7.62889	7.54266	7.6215	7.51163	7.59408	7.67661	7.71418	7.75846
O00512	BCL9	B-cell CLL/lymphoma 9 protein (B-cell lymphoma 9 protein) (Bcl-9) (Protein legless homolog)	208.702	257.284	243.689	182.322	264.656	194.082	245.911	210.432	243.983	202.107	182.158	210.04	179.588	207.7	183.34	119.968	201.467	191.503	96.4706	186.281	213.106	211.914	197.785	233.908	191.183	226.722	191.362	238.188	193.47	189.963	234.455	7.7053	8.00722	7.92889	7.51034	8.04798	7.60052	7.94199	7.71721	7.93064	7.65898	7.50904	7.71452	7.48855	7.69836	7.51838	6.9065
O00522	KRIT1	Krev interaction trapped protein 1 (Krev interaction trapped 1) (Cerebral cavernous malformations 1 protein)		352.513	171.452	75.6868	157.146	124.575	254.306	274.364	184.859	153.448	240.83	169.765	204.835	195.061	157.445	156.404	271.487		161.555	218.455	204.875	366.038		227.761	184.319	203.77		202.49	95.4699		333.332		8.46153	7.42166	6.24197	7.29596	6.96087	7.99042	8.09995	7.53028	7.26161	7.91187	7.4074	7.67832	7.60778	7.29871	7.28913
O00541	PES1	Pescadillo homolog	194.201	190.781	208.011	183.433	193.897	202.015	202.97	213.444	205.21	209.493	169.262	193.596	215.602	181.638	208.685	166.789	184.007	187.219	151.132	164.147	194.121	189.515	193.625	201.798	194.095	213.064	204.255	212.158	202.72	200.037	189.492	7.6014	7.57578	7.70051	7.51911	7.59914	7.65832	7.66512	7.73771	7.68096	7.71076	7.40311	7.59691	7.75223	7.50492	7.70518	7.38188
O00548	DLL1	Delta-like protein 1 (Drosophila Delta homolog 1) (Delta1) (H-Delta-1)			150.653						172.578			120.208												228.213		172.85		147.148						7.23509						7.4311			6.90938
O00559	EBAG9	Receptor-binding cancer antigen expressed on SiSo cells (Cancer-associated surface antigen RCAS1) (Estrogen receptor-binding fragment-associated gene 9 protein)	202.097		167.877			170.315			202.537	165.682	209.879	177.685					174.497	182.871		170.963			206.88	213.219		182.135	219.501	184.166	171.954	201.381		7.6589		7.39126			7.41206			7.66204	7.37227	7.71342	7.47318
O00560	SDCBP	Syntenin-1 (Melanoma differentiation-associated protein 9) (MDA-9) (Pro-TGF-alpha cytoplasmic domain-interacting protein 18) (TACIP18) (Scaffold protein Pbp1) (Syndecan-binding protein 1)	246.334	183.054	197.626	182.638	188.2	198.991	183.507	196.357	162.214	198.736	180.446	212.577	226.342	183.398	230.401	194.442	204.111	243.93	171.511	198.199	191.076	189.722	263.349	194.115	210.732	221.49	229.098	205.394	182.601	230.556	204.27	7.94447	7.51612	7.62663	7.51285	7.55612	7.63656	7.51969	7.61734	7.34176	7.63471	7.49542	7.73184	7.82236	7.51883	7.848	7.6032
O00562	PITPNM1	Membrane-associated phosphatidylinositol transfer protein 1 (Drosophila retinal degeneration B homolog) (Phosphatidylinositol transfer protein, membrane-associated 1) (PITPnm 1) (Pyk2 N-terminal domain-interacting receptor 2) (NIR-2)						162.5				222.801	198.618						174.476			193.836									128.287								7.3443				7.79961	7.63386
O00566	MPHOSPH10	U3 small nucleolar ribonucleoprotein protein MPP10 (M phase phosphoprotein 10)	174.101	183.687	205.13	197.95	214.268	202.675	198.213	193.307	181.74	194.265	197.007	219.343	206.411	209.735	203.163	199.578	178.357	186.665	192.785	198.453	219.77	166.78	188.458	183.583	192.078	176.905	197.856	183.71	182.317	186.625	188.67	7.44378	7.52111	7.68039	7.62899	7.74327	7.66303	7.63091	7.59475	7.50573	7.60188	7.6221	7.77705	7.68937	7.71242	7.66649	7.64081
O00567	NOP56	Nucleolar protein 56 (Nucleolar protein 5A)	194.812	196.813	189.768	195.816	187.512	194.075	191.516	187.001	194.066	191.127	192.581	184.331	171.774	184.059	191.084	185.173	186.561	206.14	191.995	188.961	207.636	180.851	198.296	205.147	215.658	194.901	187.424	195.28	199.938	197.079	208.411	7.60594	7.62068	7.56809	7.61336	7.55084	7.60047	7.58132	7.5469	7.60041	7.57839	7.58932	7.52616	7.42437	7.52402	7.57806	7.53273
O00571	DDX3X	ATP-dependent RNA helicase DDX3X (EC 3.6.4.13) (CAP-Rf) (DEAD box protein 3, X-chromosomal) (DEAD box, X isoform) (DBX) (Helicase-like protein 2) (HLP2)	207.633	201.779	186.994	200.087	199.812	210.113	212.131	213.214	187.36	197.738	190.005	198.957	210.271	191.137	193.383	192.864	195.235	198.839	164.971	175.435	193.694	218.167	188.4	197.942	186.527	196.373	194.776	201.638	206.955	187.137	205.288	7.69789	7.65663	7.54685	7.64448	7.6425	7.71502	7.72881	7.73616	7.54967	7.62744	7.56989	7.63632	7.71611	7.57846	7.59532	7.59144
O00584	RNASET2	Ribonuclease T2 (EC 4.6.1.19) (Ribonuclease 6)	202.174	238.197	234.503	228.798	224.676	229.354	236.486	232.867	233.788	256	203.029	201.212	207.142	186.089	225.742	200.444	215.422	188.587	223.584	186.747	231.818	223.966	157.816	210.854	233.474	203.142	163.619	158.073	174.964	181.128	113.377	7.65945	7.89601	7.87347	7.83793	7.8117	7.84143	7.88561	7.86336	7.86905	8	7.66554	7.65257	7.69448	7.53985	7.81853	7.64706
O00592	PODXL	Podocalyxin (GCTM-2 antigen) (Gp200) (Podocalyxin-like protein 1) (PC) (PCLP-1)		186.813	181.184	144.902	194.927	174.127	159.126	200.485	153.246	158.717	229.605	213.913	226.655	205.999	235.341	243.148	218.671		266.481	226.002	227.792	194.903		160.214	179.849	178.175		182.285	167.755		180.914		7.54545	7.50131	7.17894	7.60679	7.444	7.31403	7.64735	7.25971	7.31031	7.84301	7.74088	7.82436	7.68649	7.87861	7.92569
O00623	PEX12	Peroxisome assembly protein 12 (Peroxin-12) (Peroxisome assembly factor 3) (PAF-3)	231.978				166.432								162.888	209.453	160.151	176.531		202.449			188.972		252.194		233.836		239.213			200.568		7.85784				7.37879								7.34773	7.71048	7.32329	7.46378
O00625	PIR	Pirin (EC 1.13.11.24) (Probable quercetin 2,3-dioxygenase PIR) (Probable quercetinase)	163.708	208.14	191.27	223.643	214.813	222.406	241.361	239.252	212.894	212.924	232.037	167.104	178.593	180.098	179.909	158.853	207.385	186.453	180.698	250.694	189.291	162.843	198.652	168.008	156.358	157.653	190.457	171.729	148.34	188.3	174.674	7.35498	7.70141	7.57947	7.80506	7.74694	7.79705	7.91505	7.90239	7.73399	7.73419	7.85821	7.3846	7.48053	7.49264	7.49112	7.31155
O00628	PEX7	Peroxisomal targeting signal 2 receptor (PTS2 receptor) (Peroxin-7)	193.269	185.431	185.178	188.685	188.295	163.043	187.731	197.092	181.742	173.267	171.047	157.458	197.679	242.677	231.627	204.311	180.195	200.296	204.486	167.071	198.437	156.387	190.948	210.817	212.666	227.705	207.788	209.139	195.279	232.53	198.458	7.59447	7.53474	7.53277	7.55984	7.55685	7.34911	7.55253	7.62273	7.50575	7.43686	7.41825	7.29882	7.62702	7.9229	7.85566	7.67463
O00629	KPNA4	Importin subunit alpha-3 (Importin alpha Q1) (Qip1) (Karyopherin subunit alpha-4)	172.653	143.599	165.373	176.843	204.712	203.785	174.856	187.124	183.236	186.781	177.64	159.759	210.959	197.887	211.753	200.166	184.912	194.682	167.944	175.767	187.829	228.255	203.514	218.364	215.855	200.869	209.162	216.607	218.626	218.306	210.472	7.43173	7.1659	7.36958	7.46633	7.67745	7.6709	7.45002	7.54785	7.51756	7.5452	7.47281	7.31976	7.72082	7.62853	7.72624	7.64505
O00635	TRIM38	E3 ubiquitin-protein ligase TRIM38 (EC 2.3.2.27) (RING finger protein 15) (Tripartite motif-containing protein 38) (Zinc finger protein RoRet)			161.991						182.387			161.618												192.423		161.509		169.401						7.33977						7.51086			7.33644
O00712	NFIB	Nuclear factor 1 B-type (NF1-B) (Nuclear factor 1/B) (CCAAT-box-binding transcription factor) (CTF) (Nuclear factor I/B) (NF-I/B) (NFI-B) (TGGCA-binding protein)						250.496				279.756	136.136						298.633			66.59									268.147								7.96865				8.12803	7.08891
O00716	E2F3	Transcription factor E2F3 (E2F-3)	182.399		228.283			262.662			412.111	223.678	150.333	194.55					245.89	236.55		184.753			171.384	329.425		163.23	253.29	122.754	218.932	199.826		7.51095		7.83468			8.03706			8.68689	7.80528	7.23201	7.60399
O00743	PPP6C	Serine/threonine-protein phosphatase 6 catalytic subunit (PP6C) (EC 3.1.3.16) [Cleaved into: Serine/threonine-protein phosphatase 6 catalytic subunit, N-terminally processed]	206.561	187.788	192.324	205.931	184.207	208.838	198.688	195.375	201.387	211.034	199.506	171.859	198.358	190.454	202.555	192.56	200.574	213.262	210.761	192.303	190.916	190.417	204.316	207.011	192.175	193.26	218.77	208.675	203.617	218.52	193.557	7.69043	7.55296	7.58739	7.68602	7.52518	7.70624	7.63436	7.6101	7.65383	7.72133	7.64029	7.42508	7.63196	7.5733	7.66217	7.58916
O00746	NME4	Nucleoside diphosphate kinase, mitochondrial (NDK) (NDP kinase, mitochondrial) (EC 2.7.4.6) (Nucleoside diphosphate kinase D) (NDPKD) (nm23-H4)	204.054	189.741	234.939	221.192	230.986	241.821	209.259	225.125	175.46	234.091	258.032	314.482	331.434	300.402	290.107	317.26	276.238	314.728	269.198	200.395	348.224	92.8587	106.516	122.961	124.688	140.499	140.675	118.929	157.93	129.168	94.1183	7.67281	7.56789	7.87614	7.78916	7.85166	7.9178	7.70915	7.81458	7.455	7.87093	8.01141	8.29683	8.37258	8.23075	8.18044	8.30952
O00748	CES2	Cocaine esterase (EC 3.1.1.84) (Carboxylesterase 2) (CE-2) (hCE-2) (EC 3.1.1.1) (Methylumbelliferyl-acetate deacetylase 2) (EC 3.1.1.56)			230.881						339.547			211.026												90.2091		106.678		56.5642						7.851						8.40747			7.72128
O00750	PIK3C2B	Phosphatidylinositol 4-phosphate 3-kinase C2 domain-containing subunit beta (PI3K-C2-beta) (PtdIns-3-kinase C2 subunit beta) (EC 2.7.1.137) (EC 2.7.1.154) (C2-PI3K) (Phosphoinositide 3-kinase-C2-beta)	286.347	163.727	191.106	171.658		215.584	170.6	173.651	159.233	198.802	235.096	198.013					222.018	210.31	213.487	220.238		159.067	290.276	160.217		190.735	246.145	179.524	233.589	273.012	179.904	8.16162	7.35515	7.57823	7.42339		7.7521	7.41447	7.44005	7.31499	7.63519	7.87711	7.62945
O00754	MAN2B1	Lysosomal alpha-mannosidase (Laman) (EC 3.2.1.24) (Lysosomal acid alpha-mannosidase) (Mannosidase alpha class 2B member 1) (Mannosidase alpha-B) [Cleaved into: Lysosomal alpha-mannosidase A peptide; Lysosomal alpha-mannosidase B peptide; Lysosomal alpha-mannosidase C peptide; Lysosomal alpha-mannosidase D peptide; Lysosomal alpha-mannosidase E peptide]	198.727	202.593	182.034	220.207	236.183	344.946	224.949	213.233	195.118	269.028	185.877	189.172	210	191.597	199.142	234.621	225.288	178.552	206.408	186.015	197.125	196.771	199.607	185.008	196.293	190.87	192.744	193.195	222.012	180.483	182.573	7.63464	7.66244	7.50807	7.78271	7.88376	8.43023	7.81346	7.73629	7.6082	8.07161	7.53821	7.56356	7.71425	7.58193	7.63765	7.87419
O00762	UBE2C	Ubiquitin-conjugating enzyme E2 C (EC 2.3.2.23) ((E3-independent) E2 ubiquitin-conjugating enzyme C) (EC 2.3.2.24) (E2 ubiquitin-conjugating enzyme C) (UbcH10) (Ubiquitin carrier protein C) (Ubiquitin-protein ligase C)	232.705	233.706	229.781	238.201	223.601	246.64	233.384	250.093	247.964	245.1	248.101	221.976	212.731	231.067	227.741	242.83	228.485	211.22	214.382	242.184	206.839	259.172	153.633	147.328	169.298	138.736	145.089	117.32	156.074	139.457	97.1255	7.86236	7.86855	7.84412	7.89604	7.80478	7.94626	7.86656	7.96632	7.95399	7.93723	7.95478	7.79426	7.73289	7.85217	7.83125	7.92381
O00764	PDXK	Pyridoxal kinase (EC 2.7.1.35) (Pyridoxine kinase)	250.843	201.675	176.831	174.494	147.272	184.738	171.023	180.969	169.087	184.762	196.778	164.353	359.2	138.14	149.197	154.733	175.125	204.937	179.051	236.308	306.064	294.083	261.36	224.643	146.63	212.645	230.202	212.145	184.857	248.399	212.302	7.97064	7.65589	7.46623	7.44703	7.20234	7.52934	7.41805	7.4996	7.40162	7.52953	7.62042	7.36065	8.48864	7.10998	7.22108	7.27364
O00767	SCD	Stearoyl-CoA desaturase (hSCD1) (EC 1.14.19.1) (Acyl-CoA desaturase) (Delta(9)-desaturase) (Delta-9 desaturase) (Fatty acid desaturase)	225.484	182.741	259.888	271.652	242.285	290.904	252.696	290.223	245.88	255.509	222.315	209.115	221.382	206.368	230.402	199.302	207.49	239.692	202.671	172.102	208.783	134.387	133.406	173.47	128.607	146.31	142.058	139.532	158.341	147.888	129.496	7.81688	7.51366	8.02175	8.08562	7.92056	8.1844	7.98126	8.18102	7.94181	7.99723	7.79646	7.70815	7.79039	7.68907	7.84801	7.63881
O14494	PLPP1	Phospholipid phosphatase 1 (EC 3.1.3.-) (EC 3.1.3.106) (EC 3.1.3.4) (EC 3.1.3.81) (Lipid phosphate phosphohydrolase 1) (PAP2-alpha) (Phosphatidate phosphohydrolase type 2a) (Phosphatidic acid phosphatase 2a) (PAP-2a) (PAP2a)						301.108				295.424	236.745						180.413			170.57									197.262								8.23414				8.20664	7.88719
O14495	PLPP3	Phospholipid phosphatase 3 (EC 3.1.3.-) (EC 3.1.3.4) (Lipid phosphate phosphohydrolase 3) (PAP2-beta) (Phosphatidate phosphohydrolase type 2b) (Phosphatidic acid phosphatase 2b) (PAP-2b) (PAP2b) (Vascular endothelial growth factor and type I collagen-inducible protein) (VCIP)	212.302	184.327		227.129	202.921	223.872	213.856	207.04		211.102	195.008		156.853	104.538	209.534	174.093	205.704	169.551	221.76	149.923	196.793	143.512	169.621		188.939		188.561		185.211	190.267	195.92	7.72997	7.52612		7.82737	7.66477	7.80653	7.7405	7.69377		7.7218	7.60739		7.29327	6.70788	7.71104	7.44371
O14497	ARID1A	AT-rich interactive domain-containing protein 1A (ARID domain-containing protein 1A) (B120) (BRG1-associated factor 250) (BAF250) (BRG1-associated factor 250a) (BAF250A) (Osa homolog 1) (hOSA1) (SWI-like protein) (SWI/SNF complex protein p270) (SWI/SNF-related, matrix-associated, actin-dependent regulator of chromatin subfamily F member 1) (hELD)	204.834	201.228	195.857	198.653	195.858	209.918	196.704	203.594	200.954	202.788	185.277	199.263	197.417	196.068	200.354	177.136	201.398	205.496	189.537	206.249	192.485	193.625	215.379	209.686	193.851	202.034	203.414	195.09	197.007	207.144	198.851	7.67831	7.65269	7.61366	7.63411	7.61367	7.71368	7.61988	7.66955	7.65072	7.66383	7.53354	7.63853	7.62511	7.61521	7.64641	7.46872
O14519	CDK2AP1	Cyclin-dependent kinase 2-associated protein 1 (CDK2-associated protein 1) (Deleted in oral cancer 1) (DOC-1) (Putative oral cancer suppressor)	210.889	255.91	268.678	141.347	181.495	181.362	203.414	176.202	120.773	212.913	246.863	546.099	204.705	199.658	182.881	163.967	229.322	211.289	160.877	264.106	219.088	396.403	155.809	82.5389	197.203	206.285	175.801	156.748	179.172	153.317	146.124	7.72034	7.9995	8.06973	7.14309	7.50378	7.50272	7.66828	7.46109	6.91615	7.73412	7.94756	9.09302	7.6774	7.64139	7.51476	7.35726
O14521	SDHD	Succinate dehydrogenase [ubiquinone] cytochrome b small subunit, mitochondrial (CybS) (CII-4) (QPs3) (Succinate dehydrogenase complex subunit D) (Succinate-ubiquinone oxidoreductase cytochrome b small subunit) (Succinate-ubiquinone reductase membrane anchor subunit)	187.514	174.263	241.28	180.217			200.208	172.385	211.815			195.843						204.645	248.669			221.819	133.585	153.419		152.208	184.005	156.117		140.135	183.693	7.55086	7.44512	7.91457	7.49359			7.64536	7.42949	7.72666			7.61355
O14523	C2CD2L	Phospholipid transfer protein C2CD2L (C2 domain-containing protein 2-like) (C2CD2-like) (Transmembrane protein 24)	198.417					228.475				198.465	237.033						217.909	187.806		245.24			249.998				234.347		181.76	244.171		7.63239					7.83589				7.63274	7.88894
O14524	NEMP1	Nuclear envelope integral membrane protein 1	162.78	171.244	203.508	192.13	178.342	192.9	189.824	159.829	179.367	209.602	246.21	315.799	141.875	161.748	171.869	182.049	193.097	178.204	195.562	252.084	190.18	162.202	196.615	234.967	206.067	201.97	174.933	243.577	224.695	194.098	177.136	7.34678	7.41991	7.66894	7.58594	7.47851	7.59171	7.56852	7.32039	7.48677	7.71151	7.94375	8.30286	7.14847	7.33761	7.42517	7.50818
O14530	TXNDC9	Thioredoxin domain-containing protein 9 (ATP-binding protein associated with cell differentiation) (Protein 1-4)	212.009	192.415	195.505	202.003	263.265	215.512	223.714	214.222	214.279	238.12	142.319	164.478	180.885	138.073	183.462	158.47	173.984	174.672	158.627	156.567	168.937	190.847	217.276	198.298	228.285	176.884	221.944	181.114	176.282	229.182	199.809	7.72798	7.58808	7.61106	7.65823	8.04037	7.75162	7.80551	7.74296	7.74334	7.89555	7.15298	7.36175	7.49893	7.10929	7.51934	7.30806
O14531	DPYSL4	Dihydropyrimidinase-related protein 4 (DRP-4) (Collapsin response mediator protein 3) (CRMP-3) (UNC33-like phosphoprotein 4) (ULIP-4)	163.554	189.016	211.179	192.531	197.6	193.79	189.757	179.504	208.696	190.486	159.46	176.319	171.312	170.98	176.947	184.727	169.585	189.559	166.264	168.144	190.7	225.149	216.995	254.449	231.629	261.406	219.373	237.229	233.867	208.489	215.643	7.35362	7.56236	7.72232	7.58895	7.62644	7.59835	7.56801	7.48787	7.70526	7.57354	7.31705	7.46205	7.42048	7.41768	7.46718	7.52925
O14545	TRAFD1	TRAF-type zinc finger domain-containing protein 1 (Protein FLN29)	214.122	174.978	188.745	178.221	174.956	186.659	184.677	200.7	136.822	168.359	212.141	287.212	231.802	183.02	175.19	136.298	201.665	156.895	141.429	254.374	204.645	221.768	180.662	186.989	212.645	243.173	196.532	233.525	220.714	157.329	235.295	7.74229	7.45103	7.56029	7.47752	7.45085	7.54426	7.52886	7.6489	7.09616	7.3954	7.72888	8.16597	7.85675	7.51586	7.45278	7.09062
O14548	COX7A2L	Cytochrome c oxidase subunit 7A-related protein, mitochondrial (COX7a-related protein) (Cytochrome c oxidase subunit VIIa-related protein) (EB1)	254.507	228.185	221.075	260.215	266.788	240.827	228.005	225.935	212.138	217.092	192.548	200.538	213.499	192.256	221.646	211.311	201.041	166.44	199.038	220.748	244.215	167.229	139.611	171.42	215.683	184.549	162.727	195.747	208.228	156.517	191.643	7.99156	7.83406	7.78839	8.02356	8.05955	7.91186	7.83292	7.81976	7.72886	7.76216	7.58907	7.64773	7.73809	7.58688	7.79211	7.72323
O14559	ARHGAP33	Rho GTPase-activating protein 33 (Rho-type GTPase-activating protein 33) (Sorting nexin-26) (Tc10/CDC42 GTPase-activating protein)			285.476						305.116			199.643												197.733		181.295		189.298						8.15723						8.25321			7.64128
O14561	NDUFAB1	Acyl carrier protein, mitochondrial (ACP) (CI-SDAP) (NADH-ubiquinone oxidoreductase 9.6 kDa subunit)	129.582	154.588		133.96	147.455	167.242	150.975	158.335		160.985	206.198		137.396	131.722	128.407	152.422	79.3634	136.552	139.859	106.069	185.843	287.533	342.411		310.386		209.051		293.787	290.467	251.874	7.01773	7.27228		7.06566	7.20413	7.3858	7.23816	7.30684		7.33078	7.68788		7.1022	7.04135	7.00457	7.25192
O14562	UBFD1	Ubiquitin domain-containing protein UBFD1 (Ubiquitin-binding protein homolog)	176.59	201.125	180.575	178.52	208.464	186.18	190.552	185.391	180.95	173.617	195.742	200.187	214.892	196.093	194.808	196.998	183.696	198.389	167.416	220.072	171.847	197.036	195.987	175.073	196.278	200.079	202.092	195.674	209.633	199.927	186.228	7.46426	7.65195	7.49646	7.47994	7.70365	7.54055	7.57404	7.53443	7.49945	7.43977	7.61281	7.6452	7.74747	7.6154	7.60591	7.62204
O14578	CIT	Citron Rho-interacting kinase (CRIK) (EC 2.7.11.1) (Serine/threonine-protein kinase 21)	171.266	220.626	192.898	218.478	222.512	202.91	200.747	196.949	203.399	221.527	189.687	175.289	164.915	202.559	180.49	189.554	187.208	192.026	191.106	207.359	190.996	190.974	197.374	194.6	200.006	200.33	203.507	201.59	205.194	207.157	210.408	7.42009	7.78546	7.5917	7.77134	7.79774	7.6647	7.64923	7.62168	7.66817	7.79134	7.56748	7.45359	7.36558	7.6622	7.49577	7.56647
O14579	COPE	Coatomer subunit epsilon (Epsilon-coat protein) (Epsilon-COP)	205.429	219.545	199.397	221.071	206.968	201.872	191.449	199.062	210.857	213.052	229.048	220.166	203.486	246.821	221.747	278.922	213.356	196.818	277.079	221.406	208.633	216.246	197.419	182.595	211.128	158.067	185.663	157.353	195.738	188.216	176.248	7.6825	7.77837	7.6395	7.78837	7.69327	7.6573	7.58082	7.63707	7.72012	7.73506	7.83951	7.78245	7.66879	7.94732	7.79277	8.12372
O14593	RFXANK	DNA-binding protein RFXANK (Ankyrin repeat family A protein 1) (Regulatory factor X subunit B) (RFX-B) (Regulatory factor X-associated ankyrin-containing protein)		220.992	226.067	255.806	195.326	230.919	237.388	225.678	267.617	220.792	236.163	202.589	218.847	248.046	258.255	227.813	199.948		246.061	235.79	221.758	203.184		163.623	146.727	124.222		144.055	133.565		120.054		7.78785	7.8206	7.99891	7.60974	7.85124	7.89111	7.81812	8.06403	7.78655	7.88364	7.66241	7.77378	7.95447	8.01266	7.83171
O14613	CDC42EP2	Cdc42 effector protein 2 (Binder of Rho GTPases 1)	223.166	233.884		287.452	275.648	253.382	216.617	184.117		177.96	217.668		207.371	285.557	205.847	357.834	209.484	183.798	229.927	286.999	169.791	250.627	136.538		177.073		99.5032		137.393	143.545	129.319	7.80197	7.86965		8.16718	8.10668	7.98517	7.759	7.52448		7.47541	7.76599		7.69607	8.15764	7.68543	8.48315
O14617	AP3D1	AP-3 complex subunit delta-1 (AP-3 complex subunit delta) (Adaptor-related protein complex 3 subunit delta-1) (Delta-adaptin)	177.527	182.178	195.116	184.578	176.269	187.301	191.016	189.29	190.823	192.886	229.26	200.371	228.391	222.582	224.581	209.119	214.856	210.588	220.642	220.879	229.644	193.039	183.007	188.15	189.801	180.331	182.957	189.774	183.786	185.071	176.557	7.47189	7.50921	7.60819	7.52808	7.46163	7.54922	7.57755	7.56446	7.57609	7.5916	7.84084	7.64653	7.83537	7.79819	7.81109	7.70818
O14618	CCS	Copper chaperone for superoxide dismutase (Superoxide dismutase copper chaperone)	200.279	228.849	212.72	210.476	207.346	189.482	236.627	190.227	243.21	183.385	193.196	151.215	202.863	203.297	203.472	224.416	177.488	122.442	234.427	204.939	248.98	210.643	216.655	214.123	188.205	192.478	168.861	171.939	177.1	206.577	197.684	7.64587	7.83825	7.73281	7.71751	7.69589	7.56592	7.88647	7.57158	7.92606	7.51873	7.59392	7.24045	7.66436	7.66745	7.66868	7.81003
O14628	ZNF195	Zinc finger protein 195			263.422			120.63			110.8	119.432	459.299	543.898					304.752			590.33				94.1095		147.078		162.267	109.52					8.04123			6.91444			6.79181	6.90004	8.84329	9.08719
O14639	ABLIM1	Actin-binding LIM protein 1 (abLIM-1) (Actin-binding LIM protein family member 1) (Actin-binding double zinc finger protein) (LIMAB1) (Limatin)	198.599	217.88	186.675	225.424	228.558	220.255	206.402	213.507	198.48	233.388	183.878	174.695	132.395	189.814	171.042	230.05	176.232	171.582	227.321	196.864	183.662	162.65	185.887	178.201	171.237	170.545	175.392	171.944	213.429	194.989	177.374	7.63371	7.76739	7.54438	7.8165	7.83642	7.78303	7.68931	7.73814	7.63285	7.86658	7.52261	7.4487	7.04871	7.56844	7.41821	7.8458
O14640	DVL1	Segment polarity protein dishevelled homolog DVL-1 (Dishevelled-1) (DSH homolog 1)	144.73	175.603		190.482	192.099	222.405	185.198	195.303		212.085	194.773		167.118	206.874	204.73	175.363	213.078	174.204	219.136	174.73	206.446	176.847	209.835		201.006		187.495		221.046	170.456	198.338	7.17722	7.45617		7.57351	7.5857	7.79705	7.53292	7.60957		7.7285	7.60565		7.38472	7.69261	7.67758	7.4542
O14641	DVL2	Segment polarity protein dishevelled homolog DVL-2 (Dishevelled-2) (DSH homolog 2)	209.693	202.646	209.81	188.402	208.469	195.038	200.144	179.638	225.838	227.533	219.779	200.89	233.981	203.538	237.604	212.257	231.203	210.318	229.252	210.021	231.954	144.438	184.583	176.209	171.346	167.437	184.832	168.583	164.401	178.582	156.609	7.71214	7.66282	7.71294	7.55767	7.70369	7.60761	7.6449	7.48895	7.81914	7.82993	7.77991	7.65026	7.87025	7.66916	7.89241	7.72967
O14646	CHD1	Chromodomain-helicase-DNA-binding protein 1 (CHD-1) (EC 3.6.4.12) (ATP-dependent helicase CHD1)	202.817	203.516	229.69	211.215	196.701	232.426	206.282	220.011	228.513	211.869	201.074	210.205	225.621	236.354	212.385	211.734	220.638	218.572	185.091	217.167	209.435	157.883	158.883	176.059	161.739	166.113	168.23	165.359	162.626	166.98	171.402	7.66403	7.669	7.84354	7.72257	7.61986	7.86063	7.68847	7.78143	7.83613	7.72703	7.65158	7.71565	7.81776	7.8848	7.73054	7.72611
O14647	CHD2	Chromodomain-helicase-DNA-binding protein 2 (CHD-2) (EC 3.6.4.12) (ATP-dependent helicase CHD2)	170.082	172.804	168.314	173.333	171.12	163.059	164.751	176.803	168.332	186.809	226.968	207.983	216.327	202.413	200.661	182.647	240.589	198.501	216.616	221.28	227.307	218.67	180.703	190.123	159.437	191.265	202.952	202.197	210.954	212.013	192.184	7.41009	7.43299	7.39501	7.4374	7.41886	7.34925	7.36415	7.466	7.39516	7.54542	7.82635	7.70032	7.75707	7.66116	7.64861	7.51291
O14653	GOSR2	Golgi SNAP receptor complex member 2 (27 kDa Golgi SNARE protein) (Membrin)	239.626	195.155	198.782	173.945	195.183	216.371	166.563	187.168	182.085	208.856	167.903	147.667	185.889	167.434	149.841	172.492	145.526	144.644	138.168	151.376	182.763	173.587	229.384	193.614	192.256	225.117	183.356	224.136	212.255	230.62	192.526	7.90464	7.60847	7.63505	7.44249	7.60868	7.75737	7.37992	7.54819	7.50846	7.70636	7.39149	7.20621	7.5383	7.38745	7.22729	7.43039
O14654	IRS4	Insulin receptor substrate 4 (IRS-4) (160 kDa phosphotyrosine protein) (py160) (Phosphoprotein of 160 kDa) (pp160)	263.249	249.698	267.866	227.708	259.188	251.456	231.472	267.581	222.699	240.417	188.743	229.567	224.426	193.158	200.244	158.977	198.637	192.876	174.153	194.817	219.169	183.128	169.186	153.448	167.696	175.008	149.426	156.827	172.256	159.743	160.766	8.04028	7.96404	8.06537	7.83104	8.01785	7.97416	7.85469	8.06383	7.79895	7.90939	7.56028	7.84277	7.81009	7.59364	7.64562	7.31267
O14656	TOR1A	Torsin-1A (Dystonia 1 protein) (Torsin ATPase-1A) (EC 3.6.4.-) (Torsin family 1 member A)	191.973	127.966	173.507	202.4		192.272	182.01	164.69	195.224	209.89	186.003	156.181					193.587	184.423	181.83	166.873		177.651	187.192	205.995		178.666	225.834	195.623	184.314	192.757	165.575	7.58476	6.99962	7.43885	7.66107		7.58701	7.50787	7.36361	7.60899	7.71349	7.53918	7.28708
O14657	TOR1B	Torsin-1B (Torsin ATPase-1B) (EC 3.6.4.-) (Torsin family 1 member B)	202.748		181.985		228.803	193.095			210.959	180.954	174.086	171.058	171.94	151.25	193.928	220.342	167.827	201.331		190.491	173.884		207.866	204.787	201.115	187.898	210.136	206.045	182.489	201.131		7.66355		7.50767		7.83796	7.59317			7.72082	7.49948	7.44366	7.41834	7.42576	7.24079	7.59938	7.7836
O14662	STX16	Syntaxin-16 (Syn16)	185.672	166.212		168.079	209.854	234.035	184.873	187.626		191.084	161.682		184.974	193.534	246.926	237.296	153.757	186.836	160.263	219.747	187.047	168.809	175.332		175.928		155.907		152.297	169.557	170.891	7.53661	7.37688		7.393	7.71324	7.87058	7.53039	7.55171		7.57806	7.33702		7.53118	7.59645	7.94793	7.89054
O14672	ADAM10	Disintegrin and metalloproteinase domain-containing protein 10 (ADAM 10) (EC 3.4.24.81) (CDw156) (Kuzbanian protein homolog) (Mammalian disintegrin-metalloprotease) (CD antigen CD156c)	195.341	230.46	205.056	214.487	208.805	201.841	220.518	214.304	196.959	221.157	205.441	198.321	201.975	195.683	195.298	175.71	215.618	198.067	191.247	205.119	200.208	149.741	194.965	180.463	190.882	202.476	212.641	194.02	190.815	196.902	214.467	7.60985	7.84837	7.67987	7.74474	7.70601	7.65708	7.78476	7.74351	7.62175	7.78893	7.68258	7.6317	7.65804	7.61238	7.60953	7.45705
O14681	EI24	Etoposide-induced protein 2.4 homolog (p53-induced gene 8 protein)	197.629		224.58			238.429			217.206	285.494	237.626	108.742					225.083	236.201		223.396			219.545	236.389		184.521	198.76	160.043	248.811	236.124		7.62665		7.81108			7.89742			7.76292	8.15732	7.89255	6.76476
O14683	TP53I11	Tumor protein p53-inducible protein 11 (p53-induced gene 11 protein)	93.6486	193.505	215.911	184.32	214.881	162.352	200.318	212.318	132.922	198.102	177.095	316.409	168.881	258.648	197.976	324.047	161.331	127.836	215.69	222.417	261.234	250.115	214.814	184.5	236.713	214.573	199.49	201.481	213.133	197.654	225.883	6.54919	7.59623	7.75429	7.52607	7.7474	7.34298	7.64615	7.73008	7.05444	7.6301	7.46838	8.30565	7.39987	8.01484	7.62918	8.34006
O14686	KMT2D	Histone-lysine N-methyltransferase 2D (Lysine N-methyltransferase 2D) (EC 2.1.1.364) (ALL1-related protein) (Myeloid/lymphoid or mixed-lineage leukemia protein 2)	174.49	169.208	175.984	134.376	195.846	180.333	131.805	155.286	176.907	180.247	186.47	187.344	185.294	180.562	176.747	203.807	182.648	201.521	162.816	189.144	171.352	193.642	218.586	211.676	219.294	210.306	223.515	202.325	188.987	214.531	176.359	7.447	7.40265	7.4593	7.07014	7.61358	7.49452	7.04226	7.27878	7.46685	7.49383	7.5428	7.54955	7.53367	7.49635	7.46554	7.67106
O14709	ZNF197	Zinc finger protein 197 (Zinc finger protein with KRAB and SCAN domains 9) (ZnF20) (pVHL-associated KRAB domain-containing protein)						124.235				187.078	309.675						272.147			467.866									129.552								6.95693				7.54749	8.27461
O14717	TRDMT1	tRNA (cytosine(38)-C(5))-methyltransferase (EC 2.1.1.204) (DNA (cytosine-5)-methyltransferase-like protein 2) (Dnmt2) (DNA methyltransferase homolog HsaIIP) (DNA MTase homolog HsaIIP) (M.HsaIIP) (PuMet)	154.146	197.086	178.715	197.043	161.247	206.283	196.778	174.439	196.28	214.045	189.378	159.982	182.054	188.078	186.208	200.306	198.481	172.502	197.375	213.316	163.9	234.531	217.387	222.466	182.269	216.808	226.886	211.87	201.938	203.324	219.611	7.26816	7.62268	7.48152	7.62237	7.33313	7.68848	7.62042	7.44658	7.61677	7.74177	7.56513	7.32177	7.50822	7.55519	7.54077	7.64606
O14727	APAF1	Apoptotic protease-activating factor 1 (APAF-1)	145.649	244.183	207.53	139.514	189.567	193.734	183.01	226.17	193.645	209.219	188.749	181.387	196.203	205.743	198.27	216.238	215.515	210.611	154.801	190.267	225.541	188.254	181.754	221.694	208.103	209.704	184.846	196.969	185.212	185.003	182.878	7.18635	7.93182	7.69718	7.12427	7.56656	7.59793	7.51578	7.82126	7.59727	7.70887	7.56033	7.50293	7.6162	7.6847	7.63133	7.75648
O14730	RIOK3	Serine/threonine-protein kinase RIO3 (EC 2.7.11.1) (RIO kinase 3) (sudD homolog)	192.973	185.623	208.719	194.291	169.445	143.86	198.447	170.191	217.717	159.696	210.744	198.816	190.401	259.942	168.305	185.595	200.976	240.049	244.337	202.271	179.543	161.909	188.429	193.209	170.065	192.283	172.024	200.513	180.765	189.471	173.729	7.59225	7.53624	7.70542	7.60207	7.40467	7.16852	7.63261	7.41101	7.76631	7.31919	7.71935	7.63529	7.5729	8.02205	7.39493	7.53601
O14732	IMPA2	Inositol monophosphatase 2 (IMP 2) (IMPase 2) (EC 3.1.3.25) (Inositol-1(or 4)-monophosphatase 2) (Myo-inositol monophosphatase A2)	181.305	169.34	231.822	133.071	170.158	134.046	156.87	156.246	233.224	161.629	251.106	179.495	298.612	155.135	140.499	130.409	178.595	173.201	112.226	285.154	236.22	253.938	216.582	199.985	205.378	190.292	180.094	194.347	206.251	179.647	176.029	7.50227	7.40378	7.85687	7.05605	7.41073	7.06658	7.29343	7.28768	7.86557	7.33654	7.97215	7.4878	8.22213	7.27738	7.13442	7.0269
O14733	MAP2K7	Dual specificity mitogen-activated protein kinase kinase 7 (MAP kinase kinase 7) (MAPKK 7) (EC 2.7.12.2) (JNK-activating kinase 2) (MAPK/ERK kinase 7) (MEK 7) (Stress-activated protein kinase kinase 4) (SAPK kinase 4) (SAPKK-4) (SAPKK4) (c-Jun N-terminal kinase kinase 2) (JNK kinase 2) (JNKK 2)	195.155	170.62	195.025	201.861	210.172	204.68	200.191	183.346	199.362	203.676	213.91	194.626	142.915	194.79	187.717	187.802	192.79	184.999	172.853	210.375	184.924	163.232	184.553	220.376	215.453	220.55	192.655	221.909	204.128	178.727	205.028	7.60848	7.41464	7.60752	7.65722	7.71542	7.67722	7.64524	7.51843	7.63925	7.67013	7.74086	7.60456	7.15902	7.60577	7.55242	7.55307
O14734	ACOT8	Acyl-coenzyme A thioesterase 8 (Acyl-CoA thioesterase 8) (EC 3.1.2.1) (EC 3.1.2.11) (EC 3.1.2.2) (EC 3.1.2.3) (EC 3.1.2.5) (Choloyl-coenzyme A thioesterase) (EC 3.1.2.27) (HIV-Nef-associated acyl-CoA thioesterase) (Peroxisomal acyl-CoA thioesterase 2) (PTE-2) (Peroxisomal acyl-coenzyme A thioester hydrolase 1) (PTE-1) (Peroxisomal long-chain acyl-CoA thioesterase 1) (Thioesterase II) (hACTE-III) …	174.703	153.77	177.564	144.162	211.615	197.117	162.295	150.802	201.406	209.084	167.127	178.095	204.872	184.334	212.528	204.78	195.41	177.119	153.819	183.661	202.627	175.212	199.671	191.799	237.026	200.637	209.652	221.666	198.059	192.001	187.717	7.44876	7.26463	7.4722	7.17154	7.7253	7.62291	7.34247	7.23651	7.65396	7.70794	7.3848	7.47651	7.67858	7.52618	7.73151	7.67793
O14735	CDIPT	CDP-diacylglycerol--inositol 3-phosphatidyltransferase (EC 2.7.8.11) (Phosphatidylinositol synthase) (PI synthase) (PtdIns synthase)	170.041	234.849	162.777	194.815	172.67	204.147	180.448	193.217	167.341	193.562	199.25	169.998	187.296	134.564	225.44	140.994	170.262	185.145	249.172	170.007	224.521	257.708	184.485	154.442	210.218	251.504	190.895	234.416	216.207	192.796	190.829	7.40974	7.87559	7.34675	7.60596	7.43188	7.67346	7.49544	7.59408	7.38665	7.59665	7.63843	7.40938	7.54918	7.07215	7.8166	7.13949
O14737	PDCD5	Programmed cell death protein 5 (TF-1 cell apoptosis-related protein 19) (Protein TFAR19)	293.245	219.696	213.924	206.311	201.844	210.528	214.29	228.743	189.761	202.226	205.729	308.546	226.451	189.094	196.766	199.42	214.439	211.495	189.031	205.574	210.466	319.831	144.187	161.628	184.792	180.77	184.042	131.379	190.66	173.416	107.405	8.19596	7.77936	7.74096	7.68868	7.65709	7.71787	7.74342	7.83758	7.56804	7.65982	7.6846	8.26934	7.82305	7.56296	7.62034	7.63966
O14744	PRMT5	Protein arginine N-methyltransferase 5 (PRMT5) (EC 2.1.1.320) (72 kDa ICln-binding protein) (Histone-arginine N-methyltransferase PRMT5) (Jak-binding protein 1) (Shk1 kinase-binding protein 1 homolog) (SKB1 homolog) (SKB1Hs) [Cleaved into: Protein arginine N-methyltransferase 5, N-terminally processed]	175.627	183.663	176.24	171.91	182.815	200.777	176.926	181.912	163.98	185.5	189.567	178.09	176.119	179.188	180.938	199.476	194.699	183.455	177.637	185.405	186.997	200.448	206.037	216.869	217.401	219.977	216.871	200.462	221.707	219.634	207.546	7.45637	7.52092	7.46139	7.42551	7.51424	7.64945	7.467	7.5071	7.35738	7.53527	7.56656	7.47647	7.46041	7.48533	7.49936	7.64007
O14745	SLC9A3R1	Na(+)/H(+) exchange regulatory cofactor NHE-RF1 (NHERF-1) (Ezrin-radixin-moesin-binding phosphoprotein 50) (EBP50) (Regulatory cofactor of Na(+)/H(+) exchanger) (Sodium-hydrogen exchanger regulatory factor 1) (Solute carrier family 9 isoform A3 regulatory factor 1)	204.124	211.258	207.104	215.43	200.799	217.593	191.35	210.799	181.607	206.895	144.767	205.386	183.001	161.906	166.094	157.68	160.027	164.674	155.81	129.843	180.849	226.265	210.458	197.063	216.844	216.901	216.82	213.237	228.48	215.921	195.268	7.6733	7.72286	7.69421	7.75107	7.64961	7.76549	7.58007	7.71973	7.50467	7.69276	7.17758	7.68219	7.51571	7.33902	7.37585	7.30085
O14757	CHEK1	Serine/threonine-protein kinase Chk1 (EC 2.7.11.1) (CHK1 checkpoint homolog) (Cell cycle checkpoint kinase) (Checkpoint kinase-1)	206.831	198.658	192.917	202.137	199.984	192.96	201.29	203.097	175.201	196.939	183.086	202.166	181.027	188.106	187.089	154.841	186.479	162.697	168.624	178.016	187.674	213.811	207.113	202.488	219.239	236.197	211.413	231.958	229.35	198.017	226.689	7.69231	7.63414	7.59184	7.65919	7.64374	7.59216	7.65313	7.66603	7.45287	7.62161	7.51638	7.65939	7.50006	7.5554	7.54758	7.27464
O14763	TNFRSF10B	Tumor necrosis factor receptor superfamily member 10B (Death receptor 5) (TNF-related apoptosis-inducing ligand receptor 2) (TRAIL receptor 2) (TRAIL-R2) (CD antigen CD262)		176.705		213.648	196.231	170.105	131.581	182.565		180.443	169.134		155.726	193.334	227.096	236.794	200.371		225.441	222.565	219.886	191.014			243.269				188.068		188.852		7.4652		7.73909	7.61641	7.41029	7.0398	7.51226		7.4954	7.40202		7.28287	7.59496	7.82716	7.88749
O14770	MEIS2	Homeobox protein Meis2 (Meis1-related protein 1)	192.973		302.465		171.139	209.157			291.759	221.753	251.271	293.685	223.718	293.796	191.17	308.274	236.531	176.606		235.577	252.168		117.234	115.241	118.536	197.154	111.492	142.432	140.769	107.903		7.59225		8.24063		7.41903	7.70844			8.18863	7.79281	7.9731	8.19813	7.80554	8.19867	7.57871	8.26807
O14772	FPGT	Fucose-1-phosphate guanylyltransferase (EC 2.7.7.30) (GDP-L-fucose diphosphorylase) (GDP-L-fucose pyrophosphorylase)	178.853	187.475	188.56	196.281	190.147	219.24	208.736	197.909	189.401	212.506	171.585	191.865	226.293	210.243	235.481	216.719	203.096	217.75	198.469	174.601	249.365	180.184	175.146	201.036	185.159	211.353	185.031	225.523	190.593	175.842	175.487	7.48263	7.55056	7.55888	7.61678	7.57097	7.77637	7.70554	7.62869	7.5653	7.73136	7.42278	7.58395	7.82205	7.71592	7.87947	7.75968
O14773	TPP1	Tripeptidyl-peptidase 1 (TPP-1) (EC 3.4.14.9) (Cell growth-inhibiting gene 1 protein) (Lysosomal pepstatin-insensitive protease) (LPIC) (Tripeptidyl aminopeptidase) (Tripeptidyl-peptidase I) (TPP-I)	185.065	215.812	202.865	188.855	192.728	180.165	167.687	149.293	164.814	194.462	214.11	218.984	196.838	212.615	240.157	214.653	210.333	187.306	217.324	220.678	207.155	147.736	180.292	132.321	202.189	168.722	178.562	172.821	183.264	170.357	187.737	7.53189	7.75363	7.66438	7.56113	7.59042	7.49317	7.38963	7.22201	7.36469	7.60334	7.74221	7.77468	7.62087	7.7321	7.90783	7.74586
O14775	GNB5	Guanine nucleotide-binding protein subunit beta-5 (Gbeta5) (Transducin beta chain 5)	89.7548	178.432	169.513	240.019	192.94		306.013	216.048	245.612			118.139	183.418	180.703	210.946	154.997		165.961	224.158		205.897	273.156	249.722	220.109	271.345	266.908	289.326	249.625		304.035	231.612	6.48792	7.47923	7.40525	7.907	7.59201		8.25745	7.75521	7.94024			6.88434	7.51899	7.49748	7.72073	7.2761
O14776	TCERG1	Transcription elongation regulator 1 (TATA box-binding protein-associated factor 2S) (Transcription factor CA150)	202.534	198.319	195.026	192.402	201.002	182.435	180.346	194.692	185.529	184.267	195.133	202.148	198.813	206.238	204.345	199.983	194.726	198.848	199.89	191.074	209.233	187.836	198.723	182.675	185.827	197.556	199.032	202.851	193.26	205.093	204.967	7.66202	7.63168	7.60752	7.58798	7.65106	7.51124	7.49462	7.60505	7.5355	7.52565	7.60831	7.65927	7.63527	7.68817	7.67486	7.64374
O14777	NDC80	Kinetochore protein NDC80 homolog (Highly expressed in cancer protein) (Kinetochore protein Hec1) (HsHec1) (Kinetochore-associated protein 2) (Retinoblastoma-associated protein HEC)	207.483	219.368	186.19	229.601	196.808	194.884	208.207	204.174	203.807	190.934	184.64	181.196	168.595	192.357	186.588	209.069	194.205	194.575	205.675	159.865	200.577	200.272	197.139	195.277	214.276	199.423	199.723	190.424	194.805	200.2	206.27	7.69685	7.77721	7.54063	7.84298	7.62064	7.60647	7.70187	7.67366	7.67106	7.57693	7.52857	7.50141	7.39742	7.58764	7.54371	7.70784
O14782	KIF3C	Kinesin-like protein KIF3C	159.941		166.321		200.089	209.891			188.837	183.328	200.605	155.345	219.467	40.3959	196.699	56.4152	204.527	187.318		309.743	142.07		226.026	255.978	275.523	268.566	238.31	167.104	211.986	218.202		7.3214		7.37783		7.6445	7.7135			7.56099	7.51828	7.64821	7.27933	7.77786	5.33614	7.61984	5.81801
O14786	NRP1	Neuropilin-1 (Vascular endothelial cell growth factor 165 receptor) (CD antigen CD304)		202.542	183.951	238.151		250.496	161.928	207.845	191.557	272.263	223.817	173.513					159.451		234.073	184.232		191.338		139.422		219.196		197.276	201.761		224.726		7.66208	7.52318	7.89573		7.96865	7.33921	7.69936	7.58163	8.08886	7.80618	7.4389
O14787	TNPO2	Transportin-2 (Karyopherin beta-2b)	166.889	124.129	201.786	160.997	175.964	195.16	204.53	151.054	192.919	210.346	211.123	197.488	223.117	226.042	199.994	197.45	216.1	210.278	225.443	217.003	194.643	222.243	195.562	184.827	187.306	199.763	213.838	190.014	187.761	194.884	168.864	7.38274	6.95569	7.65668	7.33089	7.45914	7.60851	7.67617	7.23892	7.59185	7.71662	7.72194	7.62562	7.80165	7.82045	7.64381	7.62534
O14795	UNC13B	Protein unc-13 homolog B (Munc13-2) (munc13)	216.932	195.07	175.808	190.607	201.006	195.409	190.289	145.771	199.99	198.942	242.206	205.273	238.918	221.862	206.989	181.667	252.811	215.111	176.2	238.57	187.086	152.229	189.868	167.883	154.506	166.648	184.947	170.683	191.34	179.279	157.481	7.7611	7.60785	7.45785	7.57446	7.65109	7.61035	7.57205	7.18756	7.64379	7.6362	7.92009	7.6814	7.90037	7.79352	7.69341	7.50515
O14802	POLR3A	DNA-directed RNA polymerase III subunit RPC1 (RNA polymerase III subunit C1) (EC 2.7.7.6) (DNA-directed RNA polymerase III largest subunit) (DNA-directed RNA polymerase III subunit A) (RNA polymerase III 155 kDa subunit) (RPC155) (RNA polymerase III subunit C160)	182.923	197.425	190.958	184.022	196.021	199.573	188.83	191.169	189.865	194.065	193.791	183.342	193.433	192.085	191.215	187.473	188.911	191.127	181.365	186.24	179.745	207.32	200.11	199.747	199.193	193.55	205.73	192.217	212.508	191.067	204.22	7.51509	7.62516	7.57711	7.52374	7.61486	7.64077	7.56094	7.57871	7.56883	7.60039	7.59836	7.51839	7.59569	7.5856	7.57905	7.55054
O14807	MRAS	Ras-related protein M-Ras (EC 3.6.5.2) (Ras-related protein R-Ras3)		182.222		259.287			171.785	194.995											206.372			163.301									146.506		7.50956		8.0184			7.42446	7.6073
O14810	CPLX1	Complexin-1 (Complexin I) (CPX I) (Synaphin-2)		299.044		338.011	321.498		330.338	249.238					281.325	286.091	283.317	226.42			224.799		260.631	244.356			74.4349						82.8496		8.22421		8.40092	8.32867		8.3678	7.96138					8.13609	8.16033	8.14628	7.82286
O14818	PSMA7	Proteasome subunit alpha type-7 (Proteasome subunit RC6-1) (Proteasome subunit XAPC7)	202.606	204.681	199.643	197.066	206.761	214.557	187.427	178.303	201.107	186.559	187.41	185.568	174.246	182.379	187.209	215.547	181.292	188.435	215.238	188.823	185.066	182.802	214.165	216.655	221.631	198.626	198.294	201.763	202.676	217.733	192.395	7.66253	7.67724	7.64128	7.62253	7.69182	7.74522	7.55018	7.47818	7.65182	7.54349	7.55005	7.5358	7.44498	7.5108	7.54851	7.75186
O14828	SCAMP3	Secretory carrier-associated membrane protein 3 (Secretory carrier membrane protein 3)	215.763	212.645	190.491	199.819	204.314	190.274	218.864	207.783	188.26	177.86	198.341	245.003	180.495	182.396	173.224	188.822	180.163	188.643	153.277	193.263	171.761	205.647	227.189	201.937	219.444	183.155	221.72	205.066	202.02	242.791	233.267	7.7533	7.7323	7.57358	7.64255	7.67465	7.57194	7.77389	7.69894	7.55659	7.4746	7.63184	7.93666	7.49581	7.51093	7.43649	7.56088
O14832	PHYH	Phytanoyl-CoA dioxygenase, peroxisomal (EC 1.14.11.18) (Phytanic acid oxidase) (Phytanoyl-CoA alpha-hydroxylase) (PhyH)	218.403	200.343	201.901	165.001	188.994	225.954	154.117	146.247	218.255	194.516	149.209	143.285	208.936	144.458	174.329	185.914	130.994	148.887	207.187	138.182	175.294	217.081	210.565	267.586	227.231	180.347	176.025	191.821	199.446	210.513	177.847	7.77085	7.64633	7.65751	7.36633	7.5622	7.81988	7.26788	7.19226	7.76987	7.60375	7.22119	7.16274	7.70692	7.17451	7.44567	7.53849
O14867	BACH1	Transcription regulator protein BACH1 (BTB and CNC homolog 1) (HA2303)	261.562	181.661	223.947	178.19	233.083	222.864	162.244	164.409	210.317	225.667	169.651	154.102	136.669	151.57	164.685	170.294	168.764	161.398	137.888	182.428	147.975	189.828	211.286	265.485	214.717	204.955	187.034	188.455	212.784	192.259	192.273	8.03101	7.50511	7.80701	7.47727	7.8647	7.80002	7.34202	7.36115	7.71642	7.81805	7.40643	7.26774	7.09454	7.24384	7.36356	7.41189
O14874	BCKDK	[3-methyl-2-oxobutanoate dehydrogenase [lipoamide]] kinase, mitochondrial (EC 2.7.11.4) (Branched-chain alpha-ketoacid dehydrogenase kinase) (BCKD-kinase) (BCKDHKIN)	258.607	269.081	230.77	248.66	205.645	242.658	236.391	190.772	277.081	209.56	183.747	176.729	174.132	195.687	180.779	237.372	193.303	181.885	262.535	176.624	203.027	160.576	192.767	212.665	191.687	150.829	150.601	144.2	183.353	190.024	179.168	8.01461	8.0719	7.85031	7.95803	7.68402	7.92278	7.88503	7.5757	8.11417	7.71122	7.52158	7.4654	7.44404	7.6124	7.49809	7.89101
O14880	MGST3	Microsomal glutathione S-transferase 3 (Microsomal GST-3) (Glutathione peroxidase MGST3) (EC 1.11.1.-) (LTC4 synthase MGST3) (EC 4.4.1.20) (Microsomal glutathione S-transferase III) (Microsomal GST-III)	159.595	150.891	182.875	157.662	167.017	149.582	165.724	146.921	155.163	161.109	218.099	186.791	225.678	220.263	225.919	211.667	169.711	171.16	281.47	187.831	195.194	168.669	204.467	226.704	257.823	215.309	216.462	264.576	185.883	214.7	216.618	7.31827	7.23736	7.51471	7.30069	7.38385	7.22479	7.37263	7.1989	7.27764	7.33189	7.76884	7.54528	7.81812	7.78308	7.81966	7.72566
O14893	GEMIN2	Gem-associated protein 2 (Gemin-2) (Component of gems 2) (Survival of motor neuron protein-interacting protein 1) (SMN-interacting protein 1)	179.284	192.036	155.723	163.044	179.86	148.882	184.793	185.966	168.991	157.839	276.725	189.35	152.987	179.752	181.293	184.85	188.574	164.849	198.998	322.686	182.475	211.212	199.333	179.574	233.848	202.384	210.107	188.091	204.979	200.335	210.339	7.4861	7.58523	7.28284	7.34912	7.49073	7.21802	7.52977	7.5389	7.40081	7.30231	8.11231	7.56491	7.25726	7.48986	7.50218	7.53021
O14896	IRF6	Interferon regulatory factor 6 (IRF-6)						128.354				116.449	271.834						263.905			276.881									132.85								7.00399				6.86355	8.08658
O14907	TAX1BP3	Tax1-binding protein 3 (Glutaminase-interacting protein 3) (Tax interaction protein 1) (TIP-1) (Tax-interacting protein 1)	249.73	257.402	212.43	273.893	266.983	292.179	242.753	278.311	245.817	273.643	211.611	181.689	200.267	215.239	199.317	225.164	240.069	310.952	239.5	198.871	166.307	182.914	244.002	197.913	154.461	156.872	207.585	138.993	174.439	212.27	192.715	7.96422	8.00788	7.73084	8.09747	8.06061	8.19071	7.92335	8.12055	7.94144	8.09615	7.72527	7.50533	7.64578	7.7498	7.63892	7.81483
O14908	GIPC1	PDZ domain-containing protein GIPC1 (GAIP C-terminus-interacting protein) (RGS-GAIP-interacting protein) (RGS19-interacting protein 1) (Synectin) (Tax interaction protein 2) (TIP-2)	203.606	165.789	185.515	181.345	185.304	186.129	185.882	199.266	147.368	181.336	167.922	184.946	165.481	182.417	168.925	172.495	180.607	197.26	164.503	164.255	178.264	198.106	225.175	187.297	224.962	213.113	222.455	229.686	222.604	223.531	218.39	7.66964	7.3732	7.53539	7.50259	7.53375	7.54016	7.53824	7.63855	7.20328	7.50253	7.39165	7.53096	7.37052	7.51109	7.40024	7.43041
O14910	LIN7A	Protein lin-7 homolog A (Lin-7A) (hLin-7) (Mammalian lin-seven protein 1) (MALS-1) (Tax interaction protein 33) (TIP-33) (Vertebrate lin-7 homolog 1) (Veli-1)	156.385	167.26	172.989	191.213	200.645	185.222	184.57	183.543	191.663	186.832	190.248	164.573	169.583	171.798	196.104	192.511	187.939	166.898	173.099	168.469	181.061	181.805	217.15	224.881	213.563	209.047	204.364	213.717	205.103	201.803	201.969	7.28896	7.38595	7.43453	7.57903	7.6485	7.53311	7.52802	7.51997	7.58243	7.5456	7.57173	7.36259	7.40585	7.42457	7.61548	7.5888
O14917	PCDH17	Protocadherin-17 (Protocadherin-68)						209.657				218.149	279.186						197.307			300.881									206.052								7.71189				7.76917	8.12508
O14920	IKBKB	Inhibitor of nuclear factor kappa-B kinase subunit beta (I-kappa-B-kinase beta) (IKK-B) (IKK-beta) (IkBKB) (EC 2.7.11.10) (I-kappa-B kinase 2) (IKK2) (Nuclear factor NF-kappa-B inhibitor kinase beta) (NFKBIKB) (Serine/threonine protein kinase IKBKB) (EC 2.7.11.1)	177.528	201.093	186.233	201.108	183.511	194.694	193.751	179.711	199.749	194.507	199.991	184.911	186.268	203.833	201.093	193.622	209.486	205.092	230.451	202.95	197.735	163.504	203.808	183.771	187.949	190.475	208.078	177.431	210.513	203.969	196.34	7.4719	7.65172	7.54097	7.65183	7.51973	7.60506	7.59806	7.48953	7.64204	7.60368	7.64379	7.53069	7.54123	7.67124	7.65172	7.5971
O14925	TIMM23	Mitochondrial import inner membrane translocase subunit Tim23	175.897	185.58	195.071	209.177	185.457	211.202	201.118	195.338	195.241	195.22	199.197	200.707	206.357	203.593	192.462	219.351	204.866	195.932	211.402	200.804	220.732	168.927	190.082	212.924	199.139	201.108	201.955	203.72	211.787	195.054	182.473	7.45859	7.5359	7.60786	7.70858	7.53494	7.72248	7.6519	7.60983	7.60911	7.60896	7.63805	7.64895	7.689	7.66954	7.58843	7.7771
O14929	HAT1	Histone acetyltransferase type B catalytic subunit (EC 2.3.1.48) (Histone acetyltransferase 1)	196.325	191.565	197.048	219.011	216.206	204.588	209.096	208.75	206.584	195.739	201.96	183.655	199.248	217.008	215.138	212.421	197.434	196.749	219.779	187.935	207.72	172.005	163.15	185.74	187.441	166.499	164.439	174.738	191.676	180.054	173.24	7.6171	7.58169	7.62241	7.77486	7.75626	7.67658	7.70802	7.70563	7.69059	7.61279	7.65792	7.52085	7.63842	7.7616	7.74912	7.73078
O14936	CASK	Peripheral plasma membrane protein CASK (hCASK) (EC 2.7.11.1) (Calcium/calmodulin-dependent serine protein kinase) (Protein lin-2 homolog)	241.995	234.151	189.565	241.52	194.081	187.189	206.164	215.14	196.932	200.148	204.07	206.315	203.165	193.913	196.916	199.101	193.332	201.889	228.144	204.739	220.477	212.037	174.521	173.204	189.517	188.347	190.433	180.713	190.258	175.87	199.949	7.91883	7.8713	7.56655	7.916	7.60051	7.54835	7.68765	7.74913	7.62155	7.64492	7.67292	7.68871	7.66651	7.59926	7.62144	7.63736
O14939	PLD2	Phospholipase D2 (PLD 2) (hPLD2) (EC 3.1.4.4) (Choline phosphatase 2) (PLD1C) (Phosphatidylcholine-hydrolyzing phospholipase D2)			179.89		251.654	221.361			236.92	161.083	190.728	190.8	199.016	211.464	229.197	224.806	194.613			196.37	200.826			201.13	221.382	164.505		144.03	172.155					7.49097		7.9753	7.79025			7.88826	7.33166	7.57537	7.57592	7.63674	7.72427	7.84044	7.81254
O14949	UQCRQ	Cytochrome b-c1 complex subunit 8 (Complex III subunit 8) (Complex III subunit VIII) (Ubiquinol-cytochrome c reductase complex 9.5 kDa protein) (Ubiquinol-cytochrome c reductase complex ubiquinone-binding protein QP-C)	364.609	194.24	199.737	204.167	160.403	157.069	201.261	249.51	127.932	166.108	304.498	289.811	296.769	200.072	156.434	99.2199	245.118	155.29	366.643	428.208	309.129	230.82	137.941	103.905	160.715	189.625	162.05	178.398	174.314	154.398	245.015	8.51021	7.6017	7.64196	7.67361	7.32556	7.29525	7.65293	7.96296	6.99923	7.37598	8.25029	8.17897	8.2132	7.64438	7.28941	6.63256
O14950	MYL12B	Myosin regulatory light chain 12B (MLC-2A) (MLC-2) (Myosin regulatory light chain 2-B, smooth muscle isoform) (Myosin regulatory light chain 20 kDa) (MLC20) (Myosin regulatory light chain MRLC2) (SHUJUN-1)	198.058	210.56	212.065	233.034	232.441	261.987	202.31	208.891	190.489	230.786	168.809	196.23	238.017	204.4	237.293	210.15	200.093	223.932	248.957	174.357	203.653	165.964	176.492	177.663	177.595	194.659	179.428	186.503	174.906	184.624	158.91	7.62978	7.71809	7.72836	7.8644	7.86072	8.03335	7.66042	7.70661	7.57356	7.85041	7.39925	7.6164	7.89492	7.67525	7.89053	7.71528
O14957	UQCR11	Cytochrome b-c1 complex subunit 10 (Complex III subunit 10) (Complex III subunit XI) (Ubiquinol-cytochrome c reductase complex 6.4 kDa protein)	155.658		197.4			68.4401			51.8936	172.065	404.408	544.279					269.826	284.266		600.001			255.048	50.5054		132.679	225.817	134.573	130.529	149.02		7.28223		7.62498			6.09677			5.69748	7.42681	8.65967	9.0882
O14964	HGS	Hepatocyte growth factor-regulated tyrosine kinase substrate (Hrs) (Protein pp110)	223.718	230.777	215.584	182.075	225.277	217.729	200.597	201.599	178.668	221.516	189.31	218.697	186.385	210.652	185.296	195.112	197.019	192.383	170.654	187.324	209.639	245.09	189.308	153.331	180.892	180.482	181.929	195.923	182.554	182.487	215.136	7.80554	7.85035	7.75211	7.50839	7.81555	7.76639	7.64816	7.65534	7.48114	7.79127	7.56461	7.77279	7.54214	7.71872	7.53369	7.60816
O14965	AURKA	Aurora kinase A (EC 2.7.11.1) (Aurora 2) (Aurora/IPL1-related kinase 1) (ARK-1) (Aurora-related kinase 1) (hARK1) (Breast tumor-amplified kinase) (Serine/threonine-protein kinase 15) (Serine/threonine-protein kinase 6) (Serine/threonine-protein kinase aurora-A)	225.795	209.629	222.22	200.636		178.93	209.278	193.261	224.119	180.381	228.88	275.546					180.119	223.616	193.967	250.335		217.814	211.159	214.747		198.889	178.625	178.51	163.435	188.566	210.615	7.81887	7.7117	7.79584	7.64844		7.48325	7.70928	7.59441	7.80812	7.4949	7.83845	8.10615
O14966	RAB29	Ras-related protein Rab-7L1 (Rab-7-like protein 1) (Ras-related protein Rab-29)	144.176	161.901	185.406	196.208	174.803	149.588	172.768	167.75	173.946	154.944	163.843	161.082	159.084	170.424	161.871	193.524	156.281	177.376	194.873	162.333	177.217	220.098	241.128	254.281	242.451	213.871	217.73	254.092	234.549	255.964	242.819	7.17169	7.33897	7.53455	7.61624	7.44959	7.22485	7.43269	7.39017	7.44249	7.2756	7.35617	7.33165	7.31364	7.41298	7.3387	7.59637
O14967	CLGN	Calmegin	191.51	179.421		183.751	184.036	171.332	228.939	165.415		188.996	205.065		181.676	200.182	209.839	194.912	206.047	204.075	207.855	249.646	197.781	160.119	177.892		172.441		189.903		186.131	190.395	204.582	7.58128	7.48721		7.52161	7.52384	7.42065	7.83882	7.36994		7.56221	7.67994		7.50522	7.64517	7.71314	7.60668
O14972	VPS26C	Vacuolar protein sorting-associated protein 26C (Down syndrome critical region protein 3) (Down syndrome critical region protein A)	191.135	225.196	212.129	194.077	211.054	155.971	191.774	209.038	130.091	159.04	214.84	254.517	220.246	210.313	226.651	204.255	198.898	171.171	219.117	200.074	202.077	191.136	227.878	137.946	193.857	232.732	183.373	236.571	184.732	208.509	197.635	7.57845	7.81504	7.7288	7.60049	7.72147	7.28514	7.58326	7.70762	7.02338	7.31324	7.74712	7.99162	7.78297	7.71639	7.82433	7.67423
O14974	PPP1R12A	Protein phosphatase 1 regulatory subunit 12A (Myosin phosphatase-targeting subunit 1) (Myosin phosphatase target subunit 1) (Protein phosphatase myosin-binding subunit)	201.681	187.696	186.103	180.627	181.675	189.651	184.039	186.336	174.44	185.281	211.291	253.505	196.424	185.562	182.927	187.841	195.891	187.817	185.892	218.71	185.299	216.363	190.201	183.897	205.589	195.705	199.029	205.947	204.102	194.282	222.584	7.65593	7.55225	7.53996	7.49687	7.50522	7.5672	7.52387	7.54176	7.44659	7.53357	7.72309	7.98587	7.61783	7.53576	7.51512	7.55337
O14975	SLC27A2	Very long-chain acyl-CoA synthetase (VLACS) (VLCS) (EC 6.2.1.-) (Arachidonate--CoA ligase) (EC 6.2.1.15) (Fatty acid transport protein 2) (FATP-2) (Fatty-acid-coenzyme A ligase, very long-chain 1) (Long-chain-fatty-acid--CoA ligase) (EC 6.2.1.3) (Phytanate--CoA ligase) (EC 6.2.1.24) (Solute carrier family 27 member 2) (THCA-CoA ligase) (EC 6.2.1.7) (Very long-chain-fatty-acid-CoA ligase)			177.821			196.581			204.833	206.144	156.166	135.452					168.081			181.516				194.743		183.333		202.064	222.978					7.47428			7.61898			7.6783	7.68751	7.28693	7.08164
O14976	GAK	Cyclin-G-associated kinase (EC 2.7.11.1)	175.666	184.04	190.083	211.441	193.006	181.028	187.793	190.658	194.919	190.179	240.572	199.897	204.976	187.067	192.325	185.095	198.46	197.01	202.386	227.255	183.614	189.826	189.876	207.469	225.248	204.999	207.253	208.486	194.437	209.836	201.304	7.45669	7.52388	7.57048	7.72411	7.5925	7.50007	7.553	7.57484	7.60673	7.57121	7.91033	7.64312	7.67931	7.54741	7.5874	7.53212
O14979	HNRNPDL	Heterogeneous nuclear ribonucleoprotein D-like (hnRNP D-like) (hnRNP DL) (AU-rich element RNA-binding factor) (JKT41-binding protein) (Protein laAUF1)	224.913	226.031	207.022	202.661	211.573	223.687	218.92	217.607	201.35	194	213.173	211.484	219.413	194.363	217.632	205.69	186.49	211.71	191.007	176.345	187.993	178.135	179.741	199.979	192.791	182.008	179.383	185.379	181.752	189.501	172.717	7.81322	7.82038	7.69364	7.66293	7.72501	7.80534	7.77426	7.76558	7.65357	7.59991	7.73588	7.7244	7.77751	7.60261	7.76575	7.68433
O14980	XPO1	Exportin-1 (Exp1) (Chromosome region maintenance 1 protein homolog)	201.452	173.16	208.383	197.657	178.86	200.207	197.321	196.567	211.981	196.089	184.834	160.924	190.217	181.529	182.071	178.816	164.088	164.322	185.059	177.392	179.284	213.131	183.49	209.843	199.208	194.406	207.826	214.277	208.186	192.98	183.955	7.65429	7.43596	7.7031	7.62686	7.48268	7.64535	7.6244	7.61888	7.72779	7.61537	7.53008	7.33024	7.5715	7.50406	7.50836	7.48233
O14981	BTAF1	TATA-binding protein-associated factor 172 (EC 3.6.4.-) (ATP-dependent helicase BTAF1) (B-TFIID transcription factor-associated 170 kDa subunit) (TAF(II)170) (TBP-associated factor 172) (TAF-172)	203.516	197.885	219.674	210.061	233.942	236.821	217.43	209.16	229.113	229.519	188.582	199.556	188.817	183.559	190.699	184.531	200.172	200.653	194.337	187.139	188.809	145.356	161.588	176.395	166.814	162.615	164.606	169.628	181.067	176.349	162.704	7.669	7.62852	7.77922	7.71466	7.87001	7.88765	7.76441	7.70846	7.83992	7.84247	7.55905	7.64065	7.56085	7.5201	7.57515	7.52772
O15013	ARHGEF10	Rho guanine nucleotide exchange factor 10	166.58	183.598	157.492	164.537	183.487	170.261	174.032	187.094	138.352	161.567	198.26	200.015	235.689	223.494	244.388	169.862	186.616	189.639	211.507	177.912	186.104	193.511	186.611	171.751	208.498	257.509	215.223	203.078	210.545	192.23	210.425	7.38007	7.5204	7.29914	7.36227	7.51954	7.4116	7.44321	7.54762	7.1122	7.33599	7.63125	7.64397	7.88074	7.80409	7.93303	7.40822
O15014	ZNF609	Zinc finger protein 609	198.68	182.92	162.632	184.941	194.066	191.182	215.661	164.428	186.613	182.587	202.606	191.487	191.895	194.062	206.347	163.133	196.82	217.57	171.694	209.068	222.948	161.691	206.895	217.367	215.519	198.756	209.073	199.988	197.197	220.033	208.277	7.6343	7.51507	7.34546	7.53092	7.60041	7.5788	7.75262	7.36131	7.54391	7.51244	7.66254	7.58111	7.58418	7.60037	7.68893	7.34991
O15015	ZNF646	Zinc finger protein 646			184.061			170.259			181.229	206.912	161.556	205.152					195.683			212.831				201.115		203.951		177.379	188.007					7.52404			7.41159			7.50167	7.69287	7.33589	7.68055
O15018	PDZD2	PDZ domain-containing protein 2 (Activated in prostate cancer protein) (PDZ domain-containing protein 3) [Cleaved into: Processed PDZ domain-containing protein 2]		193.722		221.05			198.073	189.806											179.667			192.494									225.842		7.59784		7.78823			7.62989	7.56838
O15020	SPTBN2	Spectrin beta chain, non-erythrocytic 2 (Beta-III spectrin) (Spinocerebellar ataxia 5 protein)	210.532	213.471	204.254	218.734	200.601	211.053	205.124	214.832	205.935	206.974	184.388	186.841	204.775	199.684	193.736	183.498	197.136	190.985	200.035	191.968	204.025	190.898	181.382	188.609	191.211	195.635	178.205	191.739	181.067	178.398	202.834	7.7179	7.7379	7.67422	7.77303	7.64819	7.72146	7.68036	7.74706	7.68604	7.69331	7.5266	7.54566	7.6779	7.64157	7.59795	7.51962
O15027	SEC16A	Protein transport protein Sec16A (SEC16 homolog A) (p250)	200.127	205.748	188.861	181.359	193.313	183.194	198.334	208.641	182.84	187.349	192.418	199.153	200.221	190.974	194.048	172.996	194.55	196.52	176.073	192.299	200.739	218.852	204.813	161.167	174.843	202.765	198.229	203.146	191.527	195.571	207.017	7.64477	7.68474	7.56118	7.50271	7.5948	7.51723	7.63179	7.70488	7.51444	7.54959	7.5881	7.63773	7.64545	7.57723	7.60027	7.43459
O15031	PLXNB2	Plexin-B2 (MM1)	213.993	196.117	206.227	213.588	191.758	191.726	200.802	186.924	205.448	196.655	215.493	242.192	184.703	213.603	195.303	209.856	211.423	218.254	227.626	231.339	204.307	178.454	189.404	176.054	187.724	171.207	166.11	164.56	174.142	159.869	179.175	7.74142	7.61557	7.68809	7.73868	7.58314	7.5829	7.64963	7.5463	7.68263	7.61952	7.7515	7.92001	7.52907	7.73879	7.60957	7.71326
O15037	KHNYN	Protein KHNYN (KH and NYN domain-containing protein)	311.89	222.193	206.715	86.3528	101.775	179.473	75.4003	230.743	203.501	184.104	266.504	237.243	258.783	222.008	150.052	62.0688	239.535	196.362	91.6122	249.517	333.583	423.801	92.3322	208.864	54.8475	193.825	164.207	215.87	179.02	122.889	212.727	8.28489	7.79567	7.6915	6.43217	6.66923	7.48762	6.2365	7.85014	7.66889	7.52438	8.05801	7.89022	8.0156	7.79447	7.22932	5.9558
O15040	TECPR2	Tectonin beta-propeller repeat-containing protein 2 (WD repeat-containing protein KIAA0329/KIAA0297)			206.131			172.33			209.54	178.843	193.246	177.551					209.543			187.144				243.729		224.571		228.459	189.563					7.68742			7.42903			7.71108	7.48255	7.59429	7.47209
O15042	U2SURP	U2 snRNP-associated SURP motif-containing protein (140 kDa Ser/Arg-rich domain protein) (U2-associated protein SR140)	209.552	198.188	205.937	188.245	198.035	205.173	184.244	188.016	193.417	185.882	190.641	230.881	174.346	186.891	180.456	201.477	170.752	178.867	199.123	186.162	198.454	208.332	200.466	198.016	209.517	193.343	199.089	193.679	200.053	189.916	205.32	7.71117	7.63072	7.68606	7.55647	7.62961	7.6807	7.52547	7.55471	7.59557	7.53824	7.57471	7.85101	7.44581	7.54605	7.49551	7.65447
O15047	SETD1A	Histone-lysine N-methyltransferase SETD1A (EC 2.1.1.364) (Lysine N-methyltransferase 2F) (SET domain-containing protein 1A) (hSET1A) (Set1/Ash2 histone methyltransferase complex subunit SET1)	180.456	184.664	170.931	187.113	180.357	169.439	203.783	183.703	179.526	178.696	175.16	174.753	172.335	193.441	184.689	207.956	179.043	182.619	173.678	173.688	186.25	212.713	218.48	219.237	229.479	215.537	216.121	215.219	211.745	208.878	228.535	7.4955	7.52876	7.41727	7.54777	7.49472	7.40462	7.67089	7.52123	7.48805	7.48136	7.45253	7.44918	7.42908	7.59575	7.52896	7.70013
O15056	SYNJ2	Synaptojanin-2 (EC 3.1.3.36) (Synaptic inositol 1,4,5-trisphosphate 5-phosphatase 2)			290.452			113.187			279.911	146.905	340.967	218.793					213.526			362.116				183.862		210.576		170.46	108.23					8.18216			6.82257			8.12882	7.19874	8.41349	7.77343
O15061	SYNM	Synemin (Desmuslin)	117.883				263.43								338.543	165.436	318.514	136.65		162.198			178.641		174.678		218.007		256.155			149.708		6.88121				8.04128								8.40319	7.37013	8.31522	7.09435
O15063	GARRE1	Granule associated Rac and RHOG effector protein 1 (GARRE1)		192.827	167.338	231.109		169.582	271.044	217.66	187.388	164.569	159.503	194.166					179.32		186.278	196.86		238.752		196.72		201.476		213.943	202.28		267.554		7.59116	7.38662	7.85243		7.40584	8.08238	7.76593	7.54989	7.36255	7.31744	7.60115
O15066	KIF3B	Kinesin-like protein KIF3B (HH0048) (Microtubule plus end-directed kinesin motor 3B) [Cleaved into: Kinesin-like protein KIF3B, N-terminally processed]	211.675	186.746	199.78	205.512	204.115	200.57	184.85	193.893	194.178	184.62	201.713	193.938	211.607	195.661	201.867	213.966	218.606	181.422	193.652	232.459	189.402	170.748	187.014	217.366	195.159	211.248	192.847	207.923	212.477	181.143	199.589	7.72571	7.54493	7.64227	7.68308	7.67324	7.64796	7.53021	7.59911	7.60123	7.52841	7.65616	7.59945	7.72524	7.61222	7.65726	7.74124
O15067	PFAS	Phosphoribosylformylglycinamidine synthase (FGAM synthase) (FGAMS) (EC 6.3.5.3) (Formylglycinamide ribonucleotide amidotransferase) (FGAR amidotransferase) (FGAR-AT) (Formylglycinamide ribotide amidotransferase) (Phosphoribosylformylglycineamide amidotransferase)	236.299	223.677	232.17	229.118	230.912	244.157	226.427	219.062	236.709	229.46	238.28	256.624	226.96	196.041	206.528	186.113	209.83	220.385	196.998	231.653	202.376	158.69	153.363	160.189	154.816	150.193	157.595	148.734	156.105	147.366	153.976	7.88447	7.80527	7.85904	7.83995	7.8512	7.93166	7.8229	7.7752	7.88697	7.8421	7.89652	8.00351	7.82629	7.61501	7.6902	7.54004
O15068	MCF2L	Guanine nucleotide exchange factor DBS (DBL's big sister) (MCF2-transforming sequence-like protein)			207.91						236.604			248.372												210.352		203.372		195.178						7.69981						7.88633			7.95636
O15075	DCLK1	Serine/threonine-protein kinase DCLK1 (EC 2.7.11.1) (Doublecortin domain-containing protein 3A) (Doublecortin-like and CAM kinase-like 1) (Doublecortin-like kinase 1)		172.603	150.934	213.001	216.05	140.524	168.958	169.835	165.667	147.295	185.879	185.337	236.507	230.074	216.889	207.402	190.183		220.492	248.058	244.821	263.795		197.239	252.396	234.101		217.632	218.204		196.281		7.43132	7.23777	7.73472	7.75522	7.13467	7.40052	7.40799	7.37214	7.20257	7.53822	7.534	7.88574	7.84595	7.76082	7.69629
O15078	CEP290	Centrosomal protein of 290 kDa (Cep290) (Bardet-Biedl syndrome 14 protein) (Cancer/testis antigen 87) (CT87) (Nephrocystin-6) (Tumor antigen se2-2)	175.494	213.4	190.455	208.367	231.727	178.974	192.634	177.305	194.7	203.549	159.79	166.028	207.503	201.022	182.813	220.182	166.299	156.054	193.324	179.676	152.69	219.634	194.345	203.548	217.537	223.184	201.141	212.757	208.291	206.613	215.641	7.45528	7.73742	7.57331	7.70298	7.85628	7.48361	7.58972	7.47009	7.60511	7.66924	7.32003	7.37529	7.69699	7.65121	7.51422	7.78256
O15083	ERC2	ERC protein 2						150.972				187.53	156.447						172.17			191.573									203.728								7.23813				7.55098	7.28953
O15084	ANKRD28	Serine/threonine-protein phosphatase 6 regulatory ankyrin repeat subunit A (PP6-ARS-A) (Serine/threonine-protein phosphatase 6 regulatory subunit ARS-A) (Ankyrin repeat domain-containing protein 28) (Phosphatase interactor targeting protein hnRNP K) (PITK)	167.413	178.068	208.064	198.433	181.477	198.72	199.813	199.845	195.993	207.793	168.899	187.755	188.561	215.651	198.717	185.958	180.821	169.602	176.579	176.832	172.257	189.521	199.344	199.81	201.748	215.025	212.866	212.072	201.492	190.423	198.079	7.38727	7.47628	7.70088	7.63251	7.50365	7.63459	7.64251	7.64274	7.61466	7.699	7.40002	7.55271	7.55889	7.75255	7.63457	7.53883
O15085	ARHGEF11	Rho guanine nucleotide exchange factor 11 (PDZ-RhoGEF)			256.801		164.677	242.624			244.618	216.776	176.515	218.244	114.757	185.004	197.501	156.849	208.484			216.893	154.924			202.513	178.008	233.575		221.459	160.665					8.0045		7.36349	7.92258			7.93439	7.76006	7.46365	7.7698	6.84243	7.53141	7.62571	7.29323
O15090	ZNF536	Zinc finger protein 536			202.127			170.527			190.082	173.771	248.706	268.078					320.35			300.886				398.188		198.889		241.76	174.895					7.65911			7.41386			7.57048	7.44104	7.9583	8.06651
O15091	PRORP	Mitochondrial ribonuclease P catalytic subunit (EC 3.1.26.5) (Mitochondrial ribonuclease P protein 3) (Mitochondrial RNase P protein 3) (Protein only RNase P catalytic subunit)	243.822	206.559	224.022	242.594	200.93	229.415	236.192	237.901	245.595	230.391	230.789	154.325	143.024	165.947	174.517	159.482	208.301	198.989	202.06	251.562	160.768	173.002	216.151	204.194	182.734	174.649	196.631	176.543	201.383	203.608	174.52	7.92968	7.69041	7.8075	7.9224	7.65055	7.84182	7.88382	7.89421	7.94014	7.84794	7.85043	7.26983	7.16011	7.37458	7.44722	7.31725
O15111	CHUK	Inhibitor of nuclear factor kappa-B kinase subunit alpha (I-kappa-B kinase alpha) (IKK-A) (IKK-alpha) (IkBKA) (IkappaB kinase) (EC 2.7.11.10) (Conserved helix-loop-helix ubiquitous kinase) (I-kappa-B kinase 1) (IKK1) (Nuclear factor NF-kappa-B inhibitor kinase alpha) (NFKBIKA) (Transcription factor 16) (TCF-16)	210.677	191.102	205.753	216.495	227.932	197.389	218.181	207.433	216.808	214.241	213.354	198.087	186.559	214.333	189.056	208.437	213.913	198.953	220.101	239.601	208.664	166.813	177.082	187.129	187.537	164.039	169.277	178.6	173.983	167.076	175.34	7.71889	7.5782	7.68477	7.75819	7.83246	7.6249	7.76938	7.6965	7.76028	7.74309	7.73711	7.62999	7.54348	7.74371	7.56267	7.70347
O15116	LSM1	U6 snRNA-associated Sm-like protein LSm1 (Cancer-associated Sm-like) (Small nuclear ribonuclear CaSm)	167.829	184.776	255.149	207.031	201.401	306.533	185.197	161.78	231.147	220.826	221.937	211.284	266.698	201.846	235.139	224.021	183.925	193.531	223.576	199.112	193.893	201.054	218.092	245.067	210.283	215.085	234.222	167.803	207.209	210.329	166.651	7.39085	7.52964	7.9952	7.69371	7.65393	8.2599	7.53292	7.33789	7.85267	7.78677	7.79401	7.72304	8.05906	7.65711	7.87737	7.80749
O15118	NPC1	NPC intracellular cholesterol transporter 1 (Niemann-Pick C1 protein)	204.56	251.234	205.517	236.993	215.471	191.89	248.397	186.238	183.577	218.972	151.08	295.539	226.553	229.464	222.213	246.694	192.481	227.699	240.253	182.934	195.45	154.152	205.157	169.972	216.453	158.708	194.576	191.535	198.569	203.834	175.545	7.67638	7.97289	7.68311	7.8887	7.75135	7.58413	7.95651	7.541	7.52025	7.7746	7.23917	8.2072	7.82371	7.84212	7.7958	7.94658
O15119	TBX3	T-box transcription factor TBX3 (T-box protein 3)		173.508	221.918	207.614	161.374	194.972	167.09	168.119	210.01	187.326	246.784	266.613	255.894	224.119	306.12	119.342	185.852		229.824	227.238	182.55	171.367		170.15	128.496	206.795		198.121	197.625		214.786		7.43886	7.79388	7.69776	7.33427	7.60712	7.38448	7.39334	7.71432	7.54941	7.9471	8.0586	7.9994	7.80812	8.25796	6.89896
O15120	AGPAT2	1-acyl-sn-glycerol-3-phosphate acyltransferase beta (EC 2.3.1.51) (1-acylglycerol-3-phosphate O-acyltransferase 2) (1-AGP acyltransferase 2) (1-AGPAT 2) (Lysophosphatidic acid acyltransferase beta) (LPAAT-beta)	162.28		160.608		178.436	179.74			197.314	209.516	189.841	147.137	185.77	160.02	130.168	202.154	188.861	192.023		167.233	160.687		206.928	235.226	248.588	215.267	192.682	217.167	220.794	241.857		7.34234		7.3274		7.47926	7.48977			7.62435	7.71091	7.56865	7.20101	7.53737	7.32211	7.02423	7.65931
O15121	DEGS1	Sphingolipid delta(4)-desaturase DES1 (EC 1.14.19.17) (Cell migration-inducing gene 15 protein) (Degenerative spermatocyte homolog 1) (Dihydroceramide desaturase-1) (Membrane lipid desaturase) (Retinol isomerase) (EC 5.2.1.-)	131.966	154.265	218.926	198.31	222.215	215.898	185.444	194.11	211.995	170.016	167.92	203.502	216.362	202.279	226.509	206.359	192.822	191.184	217.07	179.273	208.031	194.242	194.896	248.662	225.398	210.738	208.161	199.009	168.285	217.662	204.906	7.04402	7.26927	7.7743	7.63162	7.79581	7.7542	7.53484	7.60073	7.72789	7.40953	7.39163	7.6689	7.7573	7.6602	7.82342	7.68901
O15126	SCAMP1	Secretory carrier-associated membrane protein 1 (Secretory carrier membrane protein 1)	248.699	196.294	206.63	204.09	212.087	220.011	198.604	187.975	237.269	211.034	230.699	197.144	189.969	222.421	213.369	247.218	217.441	254.568	218.217	221.819	226.432	121.714	184.427	178.795	168.857	146.45	175.005	146.512	163.713	162.482	143.821	7.95826	7.61687	7.69091	7.67306	7.72851	7.78143	7.63375	7.5544	7.89038	7.72133	7.84987	7.6231	7.56962	7.79715	7.73721	7.94964
O15127	SCAMP2	Secretory carrier-associated membrane protein 2 (Secretory carrier membrane protein 2)	174.061	180.8	185.788	157.754	183.522	193.141	146.892	183.841	182.165	186.318	158.403	196.775	181.653	157.706	182.075	171.996	189.761	210.24	109.311	185.824	150.761	227.728	235.532	247.16	204.963	235.862	246.806	232.089	207.864	217.357	226.213	7.44345	7.49825	7.53751	7.30153	7.51981	7.59351	7.19861	7.52231	7.5091	7.54162	7.30745	7.6204	7.50505	7.3011	7.50839	7.42623
O15131	KPNA5	Importin subunit alpha-6 (Karyopherin subunit alpha-5)	201.757	196.185	219.877	214.541	211.631	205.447	205.811	223.879	202.08	227.958	218.226	190.036	211.16	218.126	230.774	222.369	225.675	222.827	200.883	211.344	200.793	163.52	166.673	212.397	176.913	180.261	170.773	172.733	182.708	184.597	176.943	7.65647	7.61607	7.78055	7.74511	7.72541	7.68262	7.68518	7.80658	7.65878	7.83263	7.76968	7.57013	7.72219	7.76902	7.85034	7.79681
O15143	ARPC1B	Actin-related protein 2/3 complex subunit 1B (Arp2/3 complex 41 kDa subunit) (p41-ARC)	198.832	201.018	195.93	211.549	171.044	172.286	204.177	187.138	200.982	192.375	228.771	202.281	190.754	197.905	192.963	205.703	205.831	185.718	213.117	222.046	195.689	209.637	215.564	190.137	194.731	191.925	205.504	194.6	180.816	198.252	212.395	7.63541	7.65118	7.61419	7.72485	7.41822	7.42866	7.67368	7.54796	7.65092	7.58778	7.83776	7.66022	7.57557	7.62867	7.59218	7.68442
O15144	ARPC2	Actin-related protein 2/3 complex subunit 2 (Arp2/3 complex 34 kDa subunit) (p34-ARC)	163.982	186.012	211.669	198.471	195.935	232.325	184.228	199.636	196.594	230.598	184.972	198.275	218.516	200.736	223.529	185.673	209.681	198.929	205.274	178.304	210.91	194.324	170.627	181.306	179.449	202.079	208.571	200.26	197.731	186.285	190.12	7.35739	7.53925	7.72567	7.63278	7.61423	7.86	7.52535	7.64123	7.61908	7.84924	7.53117	7.63136	7.7716	7.64916	7.80432	7.53662
O15145	ARPC3	Actin-related protein 2/3 complex subunit 3 (Arp2/3 complex 21 kDa subunit) (p21-ARC)	194.533	232.209	207.681	189.693	194.932	166.315	184.074	208.363	164.362	209.702	224.954	228.076	236.621	196.221	225.896	164.135	211.276	204.861	213.555	204.78	226.686	189.604	175.405	136.378	155.724	178.36	187.71	193.482	169.807	232.698	179.457	7.60387	7.85928	7.69823	7.56752	7.60683	7.37778	7.52414	7.70295	7.36074	7.7122	7.81348	7.83337	7.88644	7.61634	7.81951	7.35874
O15155	BET1	BET1 homolog (hBET1) (Golgi vesicular membrane-trafficking protein p18)	215.459					208.165				186.531	178.042						163.835	210.658		197.902			234.317				231.745		227.677	219.787		7.75127					7.70158				7.54327	7.47608
O15156	ZBTB7B	Zinc finger and BTB domain-containing protein 7B (Krueppel-related zinc finger protein cKrox) (hcKrox) (T-helper-inducing POZ/Krueppel-like factor) (Zinc finger and BTB domain-containing protein 15) (Zinc finger protein 67 homolog) (Zfp-67) (Zinc finger protein 857B) (Zinc finger protein Th-POK)		219.768		61.0291	177.666	171.89	187.136	223.653		225.517	193.992		286.731	224.615	261.315	71.5702	257.491		94.8203	303.313	215.942	134.159			98.5268				138.025		217.237		7.77984		5.93143	7.47303	7.42534	7.54794	7.80512		7.81709	7.59985		8.16356	7.81131	8.02964	6.16129
O15160	POLR1C	DNA-directed RNA polymerases I and III subunit RPAC1 (DNA-directed RNA polymerase I subunit C) (RNA polymerases I and III subunit AC1) (AC40) (DNA-directed RNA polymerases I and III 40 kDa polypeptide) (RPA40) (RPA39) (RPC40)	217.659	198.513	180.623	201.251	198.422	183.741	213.952	193.315	186.045	188.372	174.569	159.833	159.124	173.913	177.192	189.564	172.28	188.344	203.715	169.247	169.579	204.559	223.436	231.805	209.268	193.378	203.987	194.13	220.085	223.211	202.634	7.76593	7.63309	7.49684	7.65285	7.63242	7.52153	7.74114	7.59481	7.53951	7.55744	7.44766	7.32042	7.31401	7.44222	7.46917	7.56654
O15162	PLSCR1	Phospholipid scramblase 1 (PL scramblase 1) (Ca(2+)-dependent phospholipid scramblase 1) (Erythrocyte phospholipid scramblase) (Mg(2+)-dependent nuclease) (EC 3.1.-.-) (MmTRA1b)	219.417	157.431		153.474	176.905	145.95	137.199	196.139		176.697	261.342		238.346	203.425	241.75	174.365	213.158	193.827	163.258	267.934	142.909	166.776	213.349		174.263		255.743		172.94	211.011	180.89	7.77753	7.29857		7.26185	7.46683	7.18933	7.10012	7.61573		7.46513	8.02979		7.89691	7.66835	7.91737	7.44597
O15164	TRIM24	Transcription intermediary factor 1-alpha (TIF1-alpha) (EC 2.3.2.27) (E3 ubiquitin-protein ligase TRIM24) (RING finger protein 82) (RING-type E3 ubiquitin transferase TIF1-alpha) (Tripartite motif-containing protein 24)	223.282	209.332	231.325	221.961	195.877	210.827	223.987	230.113	198.503	214.97	209.487	213.048	241.15	193.767	212.331	179.041	209.666	221.762	171.167	213.814	195.77	175.918	180.002	196.096	180.978	205.819	186.233	191.51	195.026	190.739	185.912	7.80272	7.70965	7.85378	7.79416	7.61381	7.71991	7.80727	7.8462	7.63302	7.74799	7.71072	7.73503	7.91379	7.59818	7.73017	7.48415
O15169	AXIN1	Axin-1 (Axis inhibition protein 1) (hAxin)			235.481			245.79			170.315	304.908	185.423	250.847					239.606			275.316				153.902		191.935		186.726	188.742					7.87947			7.94128			7.41206	8.25223	7.53468	7.97066
O15173	PGRMC2	Membrane-associated progesterone receptor component 2 (Progesterone membrane-binding protein) (Steroid receptor protein DG6)	190.571	184.603	216.148	190.133	205.318	206.77	219.924	230.383	225.081	206.734	235.959	205.776	214.252	194.375	225.671	203.134	206.358	242.873	198.679	201.486	235.193	167.965	163.408	168.012	152.975	144.492	147.348	148.533	166.278	162.45	146.919	7.57419	7.52828	7.75588	7.57086	7.68172	7.69188	7.78086	7.84789	7.8143	7.69163	7.88239	7.68493	7.74317	7.6027	7.81808	7.66629
O15182	CETN3	Centrin-3	217.147	261.522	242.67	222.277	252.056	225.966	217.364	222.699	256.549	216.625	215.873	194.418	191.838	211.326	195.976	204.712	202.304	186.662	207.97	213.696	215.496	199.812	152.805	180.461	215.599	172.72	151.273	167.586	175.652	183.286	191.827	7.76253	8.03079	7.92285	7.79622	7.9776	7.81996	7.76397	7.79895	8.00309	7.75906	7.75404	7.60302	7.58374	7.72333	7.61453	7.67745
O15198	SMAD9	Mothers against decapentaplegic homolog 9 (MAD homolog 9) (Mothers against DPP homolog 9) (Madh6) (SMAD family member 9) (SMAD 9) (Smad9)	299.701	240.708		134.839		164.331	284.389	148.566		186.387	187.258						218.347	253.973	182.258	222.453		174.361	173.427				215.49		145.579	132.234	228.812	8.22738	7.91114		7.07509		7.36046	8.15172	7.21496		7.54216	7.54888
O15211	RGL2	Ral guanine nucleotide dissociation stimulator-like 2 (RalGDS-like 2) (RalGDS-like factor) (Ras-associated protein RAB2L)			140.186			141.126			222.088	115.051	190.6	216.173					197.524			202.788				228.878		201.728		220.718	207.121					7.1312			7.14084			7.79499	6.84613	7.57441	7.75604
O15212	PFDN6	Prefoldin subunit 6 (Protein Ke2)	225.731	186.065	247.146	235.648	210.858	236.006	234.396	246.168	225.772	209.96	207.778	260.003	238.291	223.657	227.562	221.881	198.6	246.88	187.459	188.993	230.43	312.476	154.193	191.288	170.519	124.245	132.978	128.53	172.135	141.711	106.783	7.81846	7.53966	7.94922	7.88049	7.72012	7.88268	7.87281	7.9435	7.81872	7.71397	7.6989	8.02239	7.89658	7.80514	7.83012	7.79364
O15213	WDR46	WD repeat-containing protein 46 (WD repeat-containing protein BING4)	197.686	186.858	192.067	185.932	184.432	203.096	180.831	185.406	189.452	193.341	199.676	218.635	194.055	187.814	206.174	183.709	189.905	186.622	188.567	210.83	191.567	195.644	201.591	198.452	227.961	199.528	204.098	210.323	205.975	198.736	197.811	7.62707	7.5458	7.58547	7.53863	7.52694	7.66602	7.4985	7.53455	7.56569	7.59501	7.64152	7.77238	7.60032	7.55316	7.68772	7.52128
O15217	GSTA4	Glutathione S-transferase A4 (EC 2.5.1.18) (GST class-alpha member 4) (Glutathione S-transferase A4-4)	214.311	178.818	189.789	190.695	186.106	164.651	216.088	199.634	181.775	169.92	197.687	160.046	142.426	167.774	178.605	169.102	183.227	159.898	196.572	207.689	172.353	223.004	239.149	222.61	231.89	242.247	252.595	221.161	218.894	217.34	231.796	7.74356	7.48235	7.56826	7.57512	7.53998	7.36326	7.75547	7.64122	7.50601	7.40871	7.62708	7.32234	7.15407	7.39038	7.48063	7.40175
O15226	NKRF	NF-kappa-B-repressing factor (NFkB-repressing factor) (NRF) (Protein ITBA4)	191.696	186.366	188.482	175.903	195.081	186.637	176.684	189.243	167.488	189.546	187.212	210.803	219.376	199.307	196.063	164.64	197.728	201.165	172.59	190.051	200.528	197.454	201.749	171.257	177.651	198.006	222.015	203.954	191.054	197.517	196.502	7.58268	7.54199	7.55828	7.45864	7.60793	7.54409	7.46503	7.5641	7.38791	7.56641	7.54853	7.71975	7.77726	7.63885	7.61517	7.36317
O15228	GNPAT	Dihydroxyacetone phosphate acyltransferase (DAP-AT) (DHAP-AT) (EC 2.3.1.42) (Acyl-CoA:dihydroxyacetonephosphateacyltransferase) (Glycerone-phosphate O-acyltransferase)	178.791	197.032	183.332	191.622	170.529	174.42	164.39	184.562	178.344	184.147	185.781	184.951	217.436	218.09	176.939	195.412	190.605	177.579	217.467	198.111	197.268	179.734	204.332	197.119	189.772	205.608	183.478	206.228	193.449	201.164	205.303	7.48213	7.62229	7.51831	7.58212	7.41387	7.44642	7.36098	7.52796	7.47852	7.52471	7.53746	7.531	7.76444	7.76878	7.46711	7.61038
O15230	LAMA5	Laminin subunit alpha-5 (Laminin-10 subunit alpha) (Laminin-11 subunit alpha) (Laminin-15 subunit alpha)	158.859	222.541	172.217	96.9661	116.017	147.337	83.6377	166.715	172.893	160.417	230.746	243.147	341.549	300.83	196.993	101.79	263.899	241.76	128.281	262.99	210.471	207.474	192.768	171.868	115.352	204.179	181.141	193.514	170.262	172.11	206.438	7.3116	7.79793	7.42809	6.59941	6.85819	7.20298	6.38608	7.38124	7.43374	7.32569	7.85016	7.92569	8.41595	8.2328	7.622	6.66945
O15231	ZNF185	Zinc finger protein 185 (LIM domain protein ZNF185) (P1-A)			164.546		183.267	223.105			69.7044	158.154	203.804	411.483	211.393	197.937	107.393	448.126	224.591			245.948	111.322			74.5634	174.869	165.541		209.874	187.09					7.36235		7.5178	7.80158			6.12318	7.30518	7.67104	8.68469	7.72378	7.6289	6.74676	8.80776
O15234	CASC3	Protein CASC3 (Cancer susceptibility candidate gene 3 protein) (Metastatic lymph node gene 51 protein) (MLN 51) (Protein barentsz) (Btz)	219.448	208.755	183.385	164.054	189.155	210.417	181.203	211.927	123.716	212.694	217.345	369.857	162.898	181.912	164.533	182.418	232.737	180.504	179.447	318.472	172.679	286.762	192.076	114.534	202.852	220.173	217.398	197.083	197.873	206.004	225.101	7.77773	7.70567	7.51873	7.35803	7.56342	7.71711	7.50146	7.72743	6.95089	7.73263	7.76384	8.53082	7.34783	7.5071	7.36224	7.5111
O15235	MRPS12	28S ribosomal protein S12, mitochondrial (MRP-S12) (S12mt) (MT-RPS12) (Mitochondrial small ribosomal subunit protein uS12m)	228.039	243.334	203.439	151.698	164.997	210.574	176.283	200.691	139.034	202.441	170.177	241.137	211.311	211.655	170.725	190.757	185.913	182.885	157.877	190.806	171.328	215.504	177.44	139.246	164.802	221.63	226.105	223.688	190.784	180.266	229.537	7.83314	7.92679	7.66845	7.24506	7.3663	7.71818	7.46175	7.64883	7.1193	7.66136	7.41089	7.91371	7.72322	7.72557	7.41553	7.57559
O15243	LEPROT	Leptin receptor gene-related protein (Endospanin-1) (Leptin receptor overlapping transcript protein) (OB-R gene-related protein) (OB-RGRP)			208.245						200.704			381.972												186.178		286.308		266.168						7.70214						7.64892			8.57732
O15254	ACOX3	Peroxisomal acyl-coenzyme A oxidase 3 (EC 1.3.3.6) (Branched-chain acyl-CoA oxidase) (BRCACox) (Pristanoyl-CoA oxidase)		168.921	184.536	204.167	165.343	184.609	179.676	141.71	162.56	210.049	87.0588	223.411	187.369	217.253	193.847	157.023	143.735		234.81	68.6061	180.596	196.551		136.429	215.259	268.792		243.983	215.3		228.605		7.40021	7.52776	7.67361	7.36932	7.52833	7.48925	7.14679	7.34483	7.71458	6.44392	7.80355	7.54974	7.76324	7.59877	7.29484
O15258	RER1	Protein RER1	194.973	212.864	202.513	180.568	179.535	192.355	188.333	209.038	193.183	189.796	192.174	205.955	209.148	245.569	216.801	193.969	175.455	171.869	191.882	196.689	203.448	167.908	187.972	188.942	184.826	187.847	176.137	206.679	167.371	176.654	216.864	7.60713	7.73379	7.66187	7.4964	7.48812	7.58763	7.55714	7.70762	7.59382	7.5683	7.58627	7.68619	7.70838	7.93998	7.76023	7.59969
O15260	SURF4	Surfeit locus protein 4	242.01	206.285	179.834	203.382	190.087	186.753	249.016	210.089	197.188	212.56	188.401	189.983	136.775	203.223	184.63	208.502	198.414	213.251	185.482	205.721	194.437	136.371	257.096	196.852	185.354	190.285	208.963	192.601	196.815	243.532	209.042	7.91892	7.6885	7.49052	7.66805	7.57052	7.54499	7.96009	7.71486	7.62343	7.73172	7.55766	7.56973	7.09566	7.66692	7.52849	7.70391
O15265	ATXN7	Ataxin-7 (Spinocerebellar ataxia type 7 protein)					249.472								347.374	155.831	271.86	107.064					157.48				227.06											7.96273								8.44035	7.28383	8.08672	6.74234
O15269	SPTLC1	Serine palmitoyltransferase 1 (EC 2.3.1.50) (Long chain base biosynthesis protein 1) (LCB 1) (Serine-palmitoyl-CoA transferase 1) (SPT 1) (SPT1)	201.794	193.394	202.291	175.648	193.714	174.24	190.66	173.435	199.041	179.628	205.02	173.059	168.192	183.749	179.344	186.047	190.944	165.057	187.177	227.1	185.508	213.874	184.366	222.383	217.449	192.598	197.279	208.014	195.77	181.711	208.302	7.65674	7.5954	7.66029	7.45654	7.59779	7.44493	7.57486	7.43825	7.63692	7.48887	7.67962	7.43512	7.39396	7.52159	7.48658	7.53952
O15270	SPTLC2	Serine palmitoyltransferase 2 (EC 2.3.1.50) (Long chain base biosynthesis protein 2) (LCB 2) (Long chain base biosynthesis protein 2a) (LCB2a) (Serine-palmitoyl-CoA transferase 2) (SPT 2)	276.312	195.337	190.661	207.999	180.22	182.847	206.286	222.712	169.09	195.374	254.533	255.742	253.107	193.993	207.677	175.156	215.595	200.111	210.545	276.526	201.208	181.587	169.202	155.007	164.767	184.563	193.475	180.766	179.178	190.934	188.489	8.11016	7.60982	7.57487	7.70043	7.49362	7.51449	7.6885	7.79904	7.40165	7.61009	7.99171	7.99854	7.98361	7.59986	7.6982	7.45249
O15287	FANCG	Fanconi anemia group G protein (Protein FACG) (DNA repair protein XRCC9)	165.003	156.912	223.095	178.713	186.03	225.347	158.749	176.57	167.916	209.978	188.478	173.524	163.314	206.739	182.747	248.575	211.371	202.067	188.16	183.311	159.271	256.467	204.798	201.061	188.108	218.746	211.133	216.711	238.609	185.411	200.834	7.36635	7.29381	7.80151	7.4815	7.53939	7.816	7.3106	7.46409	7.39159	7.71409	7.55825	7.43899	7.3515	7.69166	7.5137	7.95754
O15294	OGT	UDP-N-acetylglucosamine--peptide N-acetylglucosaminyltransferase 110 kDa subunit (EC 2.4.1.255) (O-GlcNAc transferase subunit p110) (O-linked N-acetylglucosamine transferase 110 kDa subunit) (OGT)	182.857	203.396	219.714	211.108	199.654	213.693	198.725	191.954	217.537	201.876	195.711	208.003	190.865	202.207	206.38	215.512	199.73	220.782	207.847	193.332	198.165	162.405	165.793	205.653	185.121	188.091	186.11	175.616	191.328	169.508	177.439	7.51457	7.66814	7.77948	7.72183	7.64136	7.73939	7.63463	7.58462	7.76512	7.65732	7.61258	7.70046	7.57641	7.65969	7.68916	7.75163
O15297	PPM1D	Protein phosphatase 1D (EC 3.1.3.16) (Protein phosphatase 2C isoform delta) (PP2C-delta) (Protein phosphatase magnesium-dependent 1 delta) (p53-induced protein phosphatase 1)	120.213	264.895	323.009	158.014	239.713	195.631	266.028	192.762	191.411	209.817	216.346	178.701	205.578	204.117	180.449	186.758	226.402	155.986	92.8357	219.207	243.682	250.87	155.012	120.083	187.234	356.396	149.866	284.35	192.973	156.416	239.935	6.90944	8.04927	8.33543	7.30391	7.90517	7.61199	8.05544	7.59068	7.58053	7.71299	7.7572	7.48141	7.68354	7.67325	7.49545	7.54502
O15304	SIVA1	Apoptosis regulatory protein Siva (CD27-binding protein) (CD27BP)						196.352				188.709	164.8						181.529			148.813									210.059								7.6173				7.56002	7.36457
O15305	PMM2	Phosphomannomutase 2 (PMM 2) (EC 5.4.2.8)	183.471	177.702	173.262	184.671	212.318	185.497	187.567	188.777	179.674	196.331	143.819	177.038	188.746	184.947	201.042	196.72	170.152	201.444	176.693	141.11	197.297	214.844	226.052	220.415	221.543	194.156	220.553	202.116	227.255	219.062	239.637	7.5194	7.47331	7.43681	7.52881	7.73008	7.53525	7.55126	7.56054	7.48924	7.61714	7.16811	7.46792	7.56031	7.53097	7.65136	7.62
O15315	RAD51B	DNA repair protein RAD51 homolog 2 (R51H2) (RAD51 homolog B) (Rad51B) (RAD51-like protein 1)						118.179				192.931	115.496						167.929			141.755									225.798								6.88483				7.59194	6.8517
O15318	POLR3G	DNA-directed RNA polymerase III subunit RPC7 (RNA polymerase III subunit C7) (DNA-directed RNA polymerase III subunit G) (RNA polymerase III 32 kDa apha subunit) (RPC32-alpha) (RNA polymerase III 32 kDa subunit) (RPC32)	222.246	255.136	223.188	235.018	255.14	272.735	304.419	265.647	253.415	283.173	173.1	172.312	162.137	158.172	215.352	217.763	219.555	207.347	161.578	162.8	244.121	182.998	191.548	242.027	208.417	192.17	198.242	158.328	177.352	192.743	207.698	7.79601	7.99512	7.80212	7.87663	7.99515	8.09135	8.24991	8.05337	7.98536	8.14554	7.43547	7.42888	7.34107	7.30535	7.75056	7.76662
O15321	TM9SF1	Transmembrane 9 superfamily member 1 (MP70 protein family member) (hMP70)	189.804	233.004	170.905	214.778	152.385	232.049	229.843	204.997	196.765	241.192	146.724	157.94	213.895	183.051	219.371	145.098	186.651	158.843	159.717	163.625	231.159	159.654	238.558	206.055	163.476	189.37	223.192	187.511	223.486	234.55	210.043	7.56836	7.86421	7.41705	7.7467	7.25158	7.85828	7.8445	7.67946	7.62033	7.91404	7.19696	7.30323	7.74076	7.5161	7.77723	7.18088
O15344	MID1	E3 ubiquitin-protein ligase Midline-1 (EC 2.3.2.27) (Midin) (Putative transcription factor XPRF) (RING finger protein 59) (RING finger protein Midline-1) (RING-type E3 ubiquitin transferase Midline-1) (Tripartite motif-containing protein 18)	177.107	195.406	181.868	182.874	188.411	180.14	180.103	183.69	192.221	188.149	159.94	183.026	166.478	169.696	165.693	168.669	183.561	168.271	172.791	184.468	179.983	208.95	232.56	219.863	223.468	223.634	217.195	216.561	226.114	212.463	232.981	7.46848	7.61033	7.50675	7.5147	7.55774	7.49298	7.49268	7.52113	7.58662	7.55573	7.32139	7.5159	7.37919	7.40681	7.37237	7.39805
O15347	HMGB3	High mobility group protein B3 (High mobility group protein 2a) (HMG-2a) (High mobility group protein 4) (HMG-4)	199.476	193.896	171.602	186.56	188.387	176.308	188.352	181.474	157.338	171.011	199.319	228.825	183.497	183.954	193.479	197.143	184.61	180.846	201.547	202.765	201.643	218.498	185.457	204.317	205.763	204.541	195.981	216.437	213.647	192.238	209.177	7.64007	7.59914	7.42292	7.5435	7.55756	7.46195	7.55729	7.50362	7.29773	7.41794	7.63893	7.8381	7.51961	7.5232	7.59603	7.6231
O15350	TP73	Tumor protein p73 (p53-like transcription factor) (p53-related protein)	262.891	192.801		114.681		169.077	269.776	177.062		164.658	217.567						224.76	232.388	155.892	188.922		190.986	207.499				205.788		168.719	225.371	205.716	8.03832	7.59097		6.84149		7.40153	8.07562	7.46811		7.36333	7.76532
O15355	PPM1G	Protein phosphatase 1G (EC 3.1.3.16) (Protein phosphatase 1C) (Protein phosphatase 2C isoform gamma) (PP2C-gamma) (Protein phosphatase magnesium-dependent 1 gamma)	230.827	213.547	189.228	187.399	198.619	171.793	201.468	197.528	191.208	163.526	241.142	237.24	184.64	179.431	175.856	204.241	212.427	186.123	189.332	261.277	191.713	244.135	198.457	211.65	219.33	194.249	200.451	200.756	192.91	199.522	219.39	7.85067	7.73841	7.56398	7.54997	7.63386	7.42452	7.65441	7.62591	7.579	7.35337	7.91374	7.89021	7.52857	7.48729	7.45825	7.67413
O15357	INPPL1	Phosphatidylinositol 3,4,5-trisphosphate 5-phosphatase 2 (EC 3.1.3.86) (Inositol polyphosphate phosphatase-like protein 1) (INPPL-1) (Protein 51C) (SH2 domain-containing inositol 5'-phosphatase 2) (SH2 domain-containing inositol phosphatase 2) (SHIP-2)	193.241	195.356	195.899	199.063	210.314	215.131	205.175	191.872	222.05	211.709	135.473	132.44	135.782	141.417	134.794	132.12	142.097	157.688	161.936	154.321	139.556	188.79	229.022	235.999	234.999	211.477	221.768	208.438	250.005	234.011	209.596	7.59426	7.60996	7.61397	7.63708	7.7164	7.74907	7.68071	7.584	7.79474	7.72594	7.08186	7.0492	7.08514	7.14381	7.07461	7.04571
O15360	FANCA	Fanconi anemia group A protein (Protein FACA)	305.005	242.338	221.514	128.598	129.586	197.645	178.869	229.188	219.205	197.139	253.792	397.42	257.444	187.96	143.948	145.587	243.979	179.959	165.487	246.859	232.576	525.177	154.781	166.183	158.77	218.359	173.509	163.393	219.362	160.84	209.058	8.25269	7.92088	7.79125	7.00672	7.01776	7.62677	7.48276	7.84039	7.77614	7.62307	7.9875	8.63452	8.00812	7.55428	7.1694	7.18573
O15371	EIF3D	Eukaryotic translation initiation factor 3 subunit D (eIF3d) (Eukaryotic translation initiation factor 3 subunit 7) (eIF-3-zeta) (eIF3 p66)	213.47	227.597	201.146	231.143	226.375	210.899	221.963	219.375	230.858	208.192	205.658	183.235	192.959	198.282	199.622	214.225	186.376	185.251	218.722	188.153	195.164	189.51	181.378	197.194	198.703	170.326	176.581	178.877	192.397	182.434	195.046	7.73789	7.83034	7.6521	7.85264	7.82257	7.72041	7.79417	7.77725	7.85086	7.70177	7.6841	7.51755	7.59215	7.63141	7.64112	7.74299
O15372	EIF3H	Eukaryotic translation initiation factor 3 subunit H (eIF3h) (Eukaryotic translation initiation factor 3 subunit 3) (eIF-3-gamma) (eIF3 p40 subunit)	217.166	218.657	230.543	203.405	203.663	208.788	205.065	218.814	215.058	206.396	183.213	200.815	214.507	178.251	166.301	189.627	198.173	187.939	188.604	190.878	197.705	203.475	186.534	173.134	173.974	185.437	196.838	183.994	190.172	182.002	187.473	7.76266	7.77252	7.84889	7.66821	7.67004	7.70589	7.67994	7.77356	7.74858	7.68927	7.51738	7.64973	7.74488	7.47777	7.37765	7.56702
O15379	HDAC3	Histone deacetylase 3 (HD3) (EC 3.5.1.98) (Protein deacetylase HDAC3) (EC 3.5.1.-) (Protein deacylase HDAC3) (EC 3.5.1.-) (RPD3-2) (SMAP45)	207.579	181.929	197.806	171.159	139.722	189.216	154.755	175.231	179.935	196.605	211.421	232.784	201.227	180.326	189.954	162.527	205.386	212.748	207.317	233.887	199.494	119.609	191.118	176.645	200.584	197.368	187.882	191.441	168.805	202.401	200.516	7.69752	7.50723	7.62794	7.41919	7.12641	7.56389	7.27384	7.45311	7.49133	7.61915	7.72397	7.86285	7.65268	7.49447	7.5695	7.34454
O15381	NVL	Nuclear valosin-containing protein-like (NVLp) (Nuclear VCP-like protein)	192.178	189.024	205.277	190.971	201.108	203.433	189.909	188.994	202.808	191.128	204.16	205.508	206.317	208.965	215.04	213.827	206.525	202.1	194.021	190.851	195.584	181.815	186.025	190.268	189.972	187.679	190.656	184.485	194.506	193.752	187.71	7.5863	7.56243	7.68143	7.57721	7.65183	7.66841	7.56916	7.5622	7.66397	7.57839	7.67356	7.68305	7.68872	7.70712	7.74846	7.7403
O15382	BCAT2	Branched-chain-amino-acid aminotransferase, mitochondrial (BCAT(m)) (EC 2.6.1.42) (Placental protein 18) (PP18)	157.642	171.031	179.426	188.449	205.505	201.382	196.618	186.026	192.154	193.915	177.984	172.027	199.707	203.477	222.896	197.308	206.691	194.371	184.605	175.315	177.793	181.875	180.934	226.109	195.42	189.007	187.527	210.635	184.308	173.911	182.572	7.3005	7.41812	7.48724	7.55803	7.68303	7.65379	7.61925	7.53936	7.58612	7.59928	7.4756	7.42649	7.64174	7.66872	7.80023	7.62431
O15392	BIRC5	Baculoviral IAP repeat-containing protein 5 (Apoptosis inhibitor 4) (Apoptosis inhibitor survivin)	229.577	212.099	224.761	242.647	227.705	298.131	257.413	230.658	311.288	244.468	149.67	173.82	190.197	234.393	258.452	245.79	205.555	186.907	193.349	135.061	262.064	175.657	155.571	203.167	167.309	151.891	138.188	134.495	221.174	165.437	124.238	7.84283	7.72859	7.81225	7.92272	7.83102	8.2198	8.00794	7.84961	8.28211	7.9335	7.22564	7.44145	7.57135	7.87279	8.01375	7.94128
O15397	IPO8	Importin-8 (Imp8) (Ran-binding protein 8) (RanBP8)	178.064	159.208	190.598	208.779	200.976	179.886	185.334	197.258	202.699	171.636	219.86	193.03	208.635	214.709	211.657	211.462	192.295	218.845	175.812	227.139	197.146	196.338	201.906	204.176	203.643	188.728	199.959	193.55	178.723	203.013	188.542	7.47625	7.31477	7.57439	7.70583	7.65088	7.49094	7.53398	7.62394	7.6632	7.42321	7.78044	7.59268	7.70484	7.74624	7.72558	7.72425
O15400	STX7	Syntaxin-7	218.583	288.692	207.008	170.231	212.056	130.337	181.632	237.632	224.219	207.752	220.91	182.696	228.093	182.943	175.445	189.702	259.414	193.763	155.2	248.113	213.59	275.151	200.307	176.837	177.671	189.032	195.175	185.103	186.828	199.956	236.377	7.77204	8.17339	7.69354	7.41135	7.7283	7.0261	7.50488	7.89258	7.80877	7.69872	7.78732	7.5133	7.83348	7.51525	7.45487	7.56759
O15409	FOXP2	Forkhead box protein P2 (CAG repeat protein 44) (Trinucleotide repeat-containing gene 10 protein)			196.676			135.229			206.572	165.049	393.496	233.236					235.259			417.72				195.524		205.745		197.619	135.342					7.61967			7.07926			7.6905	7.36675	8.62021	7.86565
O15417	TNRC18	Trinucleotide repeat-containing gene 18 protein (Long CAG trinucleotide repeat-containing gene 79 protein)	160.912	212.988	200.001	194.47	186.286	290.87	186.463	195.205	191.495	259.186	243.701	202.438	229.116	179.308	187.872	181.717	246.629	203.272	284.85	265.283	212.994	215.432	179.529	154.695	211.064	214.608	170.56	205.512	239.989	157.029	205.671	7.33012	7.73463	7.64386	7.6034	7.54137	8.18423	7.54274	7.60885	7.58116	8.01784	7.92897	7.66134	7.83993	7.4863	7.55361	7.50555
O15431	SLC31A1	High affinity copper uptake protein 1 (Copper transporter 1) (hCTR1) (Solute carrier family 31 member 1)	164.948	204.576	183.7	176.838	186.245	157.411	232.626	191.889	193.638	164.33	157.128	162.756	163.925	176.682	162.433	178.674	182.479	167.746	185.487	129.805	140.764	197.392	190.281	181.079	189.242	185.578	221.148	157.298	161.759	155.154	190.443	7.36587	7.67649	7.52121	7.46628	7.54106	7.29839	7.86187	7.58412	7.59722	7.36045	7.2958	7.34656	7.35689	7.46501	7.3437	7.48118
O15439	ABCC4	ATP-binding cassette sub-family C member 4 (EC 7.6.2.-) (EC 7.6.2.2) (EC 7.6.2.3) (MRP/cMOAT-related ABC transporter) (Multi-specific organic anion transporter B) (MOAT-B) (Multidrug resistance-associated protein 4)	172.372	199.344	184.305	186.842	201.389	206.745	184.023	174.561	200.068	206.171	199.662	163.467	184.535	241.778	212.382	192.848	192.908	207.301	157.031	190.061	155.93	220.466	252.748	202.322	247.102	197.434	240.737	201.619	209.736	244.051	210.447	7.42938	7.63911	7.52595	7.54567	7.65384	7.69171	7.52374	7.44759	7.64435	7.6877	7.64142	7.35286	7.52775	7.91754	7.73052	7.59132
O15440	ABCC5	ATP-binding cassette sub-family C member 5 (EC 7.6.2.-) (EC 7.6.2.2) (Multi-specific organic anion transporter C) (MOAT-C) (Multidrug resistance-associated protein 5) (SMRP) (pABC11)						223.464				217.505	196.662						230.726			249.093									266.266								7.8039				7.76491	7.61957
O15446	POLR1G	DNA-directed RNA polymerase I subunit RPA34 (A34.5) (Antisense to ERCC-1 protein) (ASE-1) (CD3-epsilon-associated protein) (CD3E-associated protein) (DNA-directed RNA polymerase I subunit G) (RNA polymerase I-associated factor PAF49)	198.267	162.985	168.702	176.226	190.688	178.571	167.442	177.212	185.644	180.894	163.634	168.385	163.618	191.512	171.12	208.015	168.65	174.032	170.783	164.433	167.889	176.146	228.441	242.271	215.378	221.041	210.691	222.571	225.927	216.648	209.668	7.6313	7.3486	7.39833	7.46128	7.57507	7.48036	7.38751	7.46933	7.53639	7.499	7.35432	7.39562	7.35418	7.58129	7.41886	7.70055
O15460	P4HA2	Prolyl 4-hydroxylase subunit alpha-2 (4-PH alpha-2) (EC 1.14.11.2) (Procollagen-proline,2-oxoglutarate-4-dioxygenase subunit alpha-2)	172.933	182.832	196.958	168.476	185.758	171.259	182.056	168.428	161.527	171.723	206.936	232.444	212.643	184.49	217.705	205.575	199.669	207.726	173.146	209.124	248.093	195.109	218.424	161.068	238.397	203.922	204.604	202.682	200.49	192.838	230.902	7.43407	7.51437	7.62175	7.3964	7.53728	7.42004	7.50824	7.39598	7.33563	7.42394	7.69304	7.86074	7.73229	7.5274	7.76623	7.68352
O15484	CAPN5	Calpain-5 (EC 3.4.22.-) (Calpain htra-3) (New calpain 3) (nCL-3)			170.138			190.894			86.0467	257.946	169.344	364.888					222.042			357.527				43.137		199.746		157.202	213.047					7.41056			7.57663			6.42705	8.01092	7.40381	8.51131
O15488	GYG2	Glycogenin-2 (GN-2) (GN2) (EC 2.4.1.186)		414.256	237.778	67.6976	165.371		233.079	194.664	112.439			301.615	288.975	257.454	130.366	119.57			78.4329		161.199	379.132		61.6143	165.902	222.009		199.939			203.383		8.69438	7.89347	6.08103	7.36956		7.86467	7.60484	6.81299			8.23656	8.1748	8.00817	7.02642	6.90171
O15498	YKT6	Synaptobrevin homolog YKT6 (EC 2.3.1.-)	221.902	199.973	180.652	196.43	152.047	168.422	206.86	195.969	182.07	176.174	230.417	169.927	205.494	181.785	184.694	190.64	186.161	187.083	185.902	236.669	153.561	336.636	179.826	172.031	139.626	185.867	213.977	186.631	191.164	191.497	223.394	7.79378	7.64366	7.49707	7.61787	7.24837	7.39594	7.69251	7.61448	7.50835	7.46086	7.8481	7.40877	7.68295	7.50609	7.52899	7.57471
O15504	NUP42	Nucleoporin NUP42 (NLP-1) (NUP42 homolog) (Nucleoporin hCG1) (Nucleoporin-42) (Nucleoporin-like protein 2)	171.693	222.338	209.585	247.19	222.127	233.229	192.44	209.258	196.958	199.31	157.527	187.402	215.051	203.334	230.731	228.683	177.949	204.47	203.604	133.204	197.319	188.772	163.571	237.272	198.505	223.161	179.489	210.116	191.642	163.656	188.054	7.42368	7.79661	7.71139	7.94947	7.79524	7.8656	7.58826	7.70914	7.62174	7.63887	7.29945	7.54999	7.74854	7.66771	7.85007	7.83721
O15511	ARPC5	Actin-related protein 2/3 complex subunit 5 (Arp2/3 complex 16 kDa subunit) (p16-ARC)	191.776	181.398	190.272	180.827	208.907	230.372	195.897	212.533	197.392	211.703	190.337	182.503	210.336	173.282	193.773	183.827	184.633	219.807	154.453	178.921	180.87	189.202	195.681	235.578	198.048	206.455	215.814	203.748	209.608	195.224	187.373	7.58328	7.50301	7.57192	7.49847	7.70671	7.84782	7.61395	7.73154	7.62492	7.7259	7.57241	7.51178	7.71655	7.43698	7.59822	7.52221
O15514	POLR2D	DNA-directed RNA polymerase II subunit RPB4 (RNA polymerase II subunit B4) (DNA-directed RNA polymerase II subunit D) (RNA polymerase II 16 kDa subunit) (RPB16)	240.697	238.216	216.593	187.761	255.746	279.412	267.447	264.037	197.411	239.196	104.503	168.402	244.65	145.696	140.959	138.791	155.112	244.036	108.802	109.056	270.91	288.534	211.215	321.411	316.374	220.973	234.587	187.394	262.908	249.188	135.766	7.91108	7.89613	7.75884	7.55275	7.99857	8.12625	8.06311	8.04459	7.62506	7.90205	6.70739	7.39576	7.93457	7.18682	7.13914	7.11677
O15516	CLOCK	Circadian locomoter output cycles protein kaput (hCLOCK) (EC 2.3.1.48) (Class E basic helix-loop-helix protein 8) (bHLHe8)			161.928			148.371			68.914	240.079	603.827	274.485					224.833			749.394				86.2205		230.258		259.94	206.067					7.33921			7.21306			6.10672	7.90737	9.23799	8.10058
O15525	MAFG	Transcription factor MafG (V-maf musculoaponeurotic fibrosarcoma oncogene homolog G) (hMAF)	207.817		174.526		284.931				165.067			243.175	220.959	199.218	229.626	227.472		268.694			252.71		222.508	132.255	237.647	195.614	198.356	206.279		202.376		7.69917		7.4473		8.15447				7.36691			7.92585	7.78764	7.63821	7.84314	7.82954
O15527	OGG1	N-glycosylase/DNA lyase [Includes: 8-oxoguanine DNA glycosylase (EC 3.2.2.-); DNA-(apurinic or apyrimidinic site) lyase (AP lyase) (EC 4.2.99.18)]			221.376			176.657			209.409	182.611	146.979	149.41					162.874			129.82				231.186		243.934		240.054	173.446					7.79035			7.46481			7.71018	7.51263	7.19947	7.22314
O15530	PDPK1	3-phosphoinositide-dependent protein kinase 1 (hPDK1) (EC 2.7.11.1)	202.703	223.521	201.258	195.707	202.152	183.282	199.373	201.2	174.341	203.253	195.465	247.409	177.821	198.069	215.401	225.861	200.194	181.86	191.224	208.36	200.397	201.582	206.538	171.106	184.385	207.79	214.618	205	180.778	199.012	195.696	7.66322	7.80427	7.65291	7.61255	7.6593	7.51792	7.63932	7.65249	7.44577	7.66713	7.61076	7.95076	7.47428	7.62986	7.75088	7.81929
O15541	RNF113A	E3 ubiquitin-protein ligase RNF113A (EC 2.3.2.27) (Cwc24 homolog) (RING finger protein 113A) (Zinc finger protein 183)	201.422	210.36	188.108	197.204	212.412	210.518	189.238	185.482	231.725	192.123	187.436	206.833	168.761	193.427	183.701	206.291	188.577	200.806	214.996	175.955	199.104	164.459	197.975	216.543	190.883	188.545	180.831	203.641	198.905	192.412	191.359	7.65408	7.71672	7.55541	7.62354	7.73072	7.7178	7.56405	7.53513	7.85627	7.58589	7.55025	7.69232	7.39883	7.59565	7.52121	7.68854
O15550	KDM6A	Lysine-specific demethylase 6A (EC 1.14.11.68) (Histone demethylase UTX) (Ubiquitously-transcribed TPR protein on the X chromosome) (Ubiquitously-transcribed X chromosome tetratricopeptide repeat protein) ([histone H3]-trimethyl-L-lysine(27) demethylase 6A)	164.311	225.378	191.082	200.294	211.481	232.92	212.997	198.418	186.016	197.854	187.952	164.604	191.309	174.811	175.772	193.381	190.572	197.982	203.049	188.284	197.303	248.175	204.277	195.809	184.401	198.441	177.29	194.988	226.229	189.885	231.162	7.36029	7.8162	7.57805	7.64597	7.72438	7.86369	7.73469	7.6324	7.53928	7.6283	7.55422	7.36285	7.57976	7.44965	7.45757	7.5953
O43143	DHX15	ATP-dependent RNA helicase DHX15 (EC 3.6.4.13) (ATP-dependent RNA helicase #46) (DEAH box protein 15) (Splicing factor Prp43) (hPrp43)	171.085	172.828	171.536	182.272	173.843	174.172	180.487	175.084	182.387	162.977	196.419	195.389	194.197	200.645	202.222	197.542	183.104	197.922	208.9	188.571	186.981	203.546	213.148	222.554	205.304	209.908	215.855	214.599	214.531	224.507	211.936	7.41857	7.43319	7.42237	7.50995	7.44165	7.44437	7.49575	7.4519	7.51086	7.34853	7.61779	7.6102	7.60138	7.6485	7.6598	7.62602
O43148	RNMT	mRNA cap guanine-N7 methyltransferase (EC 2.1.1.56) (RG7MT1) (mRNA (guanine-N(7))-methyltransferase) (mRNA cap methyltransferase) (hCMT1) (hMet) (hcm1p)	178.615	183.052	182.182	194.137	186.644	175.021	177.707	177.025	206.168	156.698	220.608	173.312	201.42	211.451	180.127	202.313	168.582	243.533	190.409	267.621	209.446	165.789	186.791	216.311	236.707	196.785	194.12	206.317	193.358	192.627	199.624	7.48071	7.51611	7.50923	7.60093	7.54414	7.45139	7.47336	7.46781	7.68768	7.29184	7.78534	7.43723	7.65407	7.72418	7.49287	7.66045
O43149	ZZEF1	Zinc finger ZZ-type and EF-hand domain-containing protein 1	244.323	228.816	228.797	221.911	238.677	234.861	213.84	241.356	238.076	244.719	212.083	222.818	207.794	216.253	197.431	270.78	229.165	246.455	207.838	234.626	216.332	126.096	164.028	163.09	134.679	160.738	152.685	161.526	154.636	155.078	159.95	7.93264	7.83804	7.83792	7.79383	7.89892	7.87566	7.74039	7.91502	7.89528	7.93498	7.72849	7.79972	7.69901	7.75658	7.6252	8.08098
O43150	ASAP2	Arf-GAP with SH3 domain, ANK repeat and PH domain-containing protein 2 (Development and differentiation-enhancing factor 2) (Paxillin-associated protein with ARF GAP activity 3) (PAG3) (Pyk2 C-terminus-associated protein) (PAP)			221.132						194.044			264.329												193.755		220.054		282.362						7.78876						7.60024			8.04619
O43156	TTI1	TELO2-interacting protein 1 homolog (Protein SMG10)	154.204	194.6	199.694	172.187	180.419	171.472	166.835	186.201	166.801	191.829	188.823	229.768	186.835	181.835	211.879	189.708	191.359	188.377	173.384	185.578	203.159	196.576	218.381	183.683	185.339	211.749	193.035	192.941	195.907	223.043	217.248	7.2687	7.60437	7.64165	7.42784	7.49521	7.42183	7.38228	7.54071	7.38199	7.58368	7.56089	7.84403	7.54562	7.50649	7.72709	7.56764
O43159	RRP8	Ribosomal RNA-processing protein 8 (EC 2.1.1.-) (Cerebral protein 1) (Nucleomethylin)	214.208	181.857	186.815	164.261	177.434	181.595	181.403	171.596	176.576	175.532	181.49	196.754	199.221	195.418	195.147	197.668	182.955	198.775	202.774	176.835	194.538	234.749	214.189	187.808	206.662	212.279	210.082	213.766	206.815	225.581	203.632	7.74287	7.50666	7.54547	7.35984	7.47113	7.50458	7.50306	7.42287	7.46414	7.45559	7.50374	7.62025	7.63823	7.61042	7.60842	7.62694
O43164	PJA2	E3 ubiquitin-protein ligase Praja-2 (Praja2) (EC 2.3.2.27) (RING finger protein 131) (RING-type E3 ubiquitin transferase Praja-2)	213.362	212.822	253.218	201.086	283.001	227.645	216.847	213.585	232.418	202.675	294.208	220.703	251.363	173.671	242.916	142.907	228.216	202.588	112.15	274.789	212.652	160.743	184.329	181.98	182.413	175.77	202.811	146.835	159.184	178.067	181.555	7.73716	7.7335	7.98424	7.65167	8.14466	7.83064	7.76053	7.73867	7.86058	7.66303	8.20069	7.78596	7.97363	7.44022	7.92431	7.15894
O43166	SIPA1L1	Signal-induced proliferation-associated 1-like protein 1 (SIPA1-like protein 1) (High-risk human papilloma viruses E6 oncoproteins targeted protein 1) (E6-targeted protein 1)			216.006			134.44			184.331	145.677	466.25	289.933					335.291			642.436				163.517		182.324		166.693	128.102					7.75493			7.07082			7.52616	7.18663	8.86496	8.17958
O43167	ZBTB24	Zinc finger and BTB domain-containing protein 24 (Zinc finger protein 450)		182.943	200.859	255.561	157.488	183.214	139.311	166.509	175.44	195.852	165.174	202.784	136.549	214.376	162.515	252.508	180.137		234.453	188.797	211.72	191.908		166.249	217.346	198.961		200.622	185.789		161.583		7.51525	7.65004	7.99753	7.2991	7.51739	7.12217	7.37946	7.45483	7.61362	7.36785	7.6638	7.09327	7.744	7.34443	7.98019
O43169	CYB5B	Cytochrome b5 type B (Cytochrome b5 outer mitochondrial membrane isoform)	126.886	197.102	325.368	157.013	325.903	305.405	226.295	253.827	261.03	226.603	174.439	226.116	250.789	299.487	295.048	288.792	214.043	229.624	137.834	185.387	242.125	233.441	164.809	212.304	268.259	257.2	233.003	209.87	266.169	173.434	127.613	6.98739	7.6228	8.34593	7.29474	8.3483	8.25458	7.82206	7.9877	8.02807	7.82402	7.44658	7.82092	7.97033	8.22635	8.20481	8.17389
O43172	PRPF4	U4/U6 small nuclear ribonucleoprotein Prp4 (PRP4 homolog) (hPrp4) (U4/U6 snRNP 60 kDa protein) (WD splicing factor Prp4)	193.87	176.236	190.75	180.248	192.643	180.856	179.443	182.921	194.176	176.644	205.214	200.905	196.367	199.753	198.739	205.175	202.738	200.059	200.588	219.956	202.96	198.365	201.869	230.35	204.771	195.446	204.487	204.406	207.193	209.941	210.109	7.59894	7.46136	7.57554	7.49384	7.58978	7.4987	7.48738	7.51508	7.60122	7.4647	7.68099	7.65037	7.61741	7.64207	7.63473	7.68071
O43175	PHGDH	D-3-phosphoglycerate dehydrogenase (3-PGDH) (EC 1.1.1.95) (2-oxoglutarate reductase) (EC 1.1.1.399) (Malate dehydrogenase) (EC 1.1.1.37)	228.414	239.703	209.596	222.911	228.094	219.42	233.239	205.387	219.205	220.022	177.868	183.734	176.294	184.3	187.41	181.143	177.578	195.889	193.538	184.193	191.354	166.239	184.649	155.569	183.927	164.247	168.706	173.154	175.388	177.728	191.469	7.83551	7.9051	7.71147	7.80032	7.83348	7.77755	7.86566	7.6822	7.77614	7.78151	7.47466	7.52147	7.46184	7.52591	7.55005	7.50099
O43181	NDUFS4	NADH dehydrogenase [ubiquinone] iron-sulfur protein 4, mitochondrial (Complex I-18 kDa) (CI-18 kDa) (Complex I-AQDQ) (CI-AQDQ) (NADH-ubiquinone oxidoreductase 18 kDa subunit)	378.107	208.263	178.88	192.25	244.708	171.462	240.885	217.768	151.036	176.668	298.405	353.154	171.906	182.408	191.956	171.485	221.34	158.43	191.329	408.808	162.942	164.065	185.99	160.353	192.894	166.156	188.919	207.013	187.669	185.972	216.09	8.56265	7.70226	7.48285	7.58684	7.93492	7.42175	7.9122	7.76665	7.23874	7.46489	8.22113	8.46416	7.42548	7.51103	7.58463	7.42194
O43182	ARHGAP6	Rho GTPase-activating protein 6 (Rho-type GTPase-activating protein 6) (Rho-type GTPase-activating protein RhoGAPX-1)			182.532						211.821			167.79												165.113		173.998		192.119						7.512						7.7267			7.39051
O43189	PHF1	PHD finger protein 1 (Protein PHF1) (hPHF1) (Polycomb-like protein 1) (hPCl1)			190.528						209.471			227.554												196.172		175.563		171.953						7.57386						7.71061			7.83006
O43237	DYNC1LI2	Cytoplasmic dynein 1 light intermediate chain 2 (Dynein light intermediate chain 2, cytosolic) (LIC-2) (LIC53/55)	196.164	218.159	203.922	205.624	203.329	194.248	210.155	210.586	205.336	179.708	205.666	205.685	192.711	178.213	193.515	156.989	204.097	188.566	169.71	210.732	196.827	216.105	204.222	211.087	180.067	209.155	207.526	203.626	196.945	208.719	214.055	7.61592	7.76923	7.67187	7.68386	7.66767	7.60175	7.71531	7.71827	7.68184	7.48951	7.68416	7.6843	7.5903	7.47746	7.5963	7.29452
O43242	PSMD3	26S proteasome non-ATPase regulatory subunit 3 (26S proteasome regulatory subunit RPN3) (26S proteasome regulatory subunit S3) (Proteasome subunit p58)	190.761	178.75	189.123	186.319	171.541	174.096	182.958	177.527	179.02	170.305	191.431	196.891	174.214	181.796	179.119	179.299	163.97	195.063	211.091	174.085	177.625	203.989	204.469	196.327	206.087	219.393	214.819	219.95	197.578	215.41	200.657	7.57563	7.4818	7.56318	7.54163	7.42241	7.44374	7.51537	7.47189	7.48398	7.41198	7.58068	7.62126	7.44472	7.50617	7.48477	7.48622
O43248	HOXC11	Homeobox protein Hox-C11 (Homeobox protein Hox-3H)	200.878	173.289	200.079	226.865	220.352		152.087	186.825	188.881			168.384	196.737	213.288	188.715	213.557		220.788	162.863		214.428	203.096	218.284	168.337	146.178	184.919	204.866	182.581		191.667	168.086	7.65017	7.43704	7.64443	7.82569	7.78367		7.24875	7.54555	7.56133			7.39561	7.62013	7.73666	7.56006	7.73848
O43251	RBFOX2	RNA binding protein fox-1 homolog 2 (Fox-1 homolog B) (Hexaribonucleotide-binding protein 2) (RNA-binding motif protein 9) (RNA-binding protein 9) (Repressor of tamoxifen transcriptional activity)	228.906	205.078	204.802	246.843	198.576	216.541	221.045	221.572	216.211	207.209	259.596	185.908	179.219	198.954	199.288	263.457	225.636	241.827	208.454	237.556	211.206	142.407	178.737	148.927	163.992	128.299	175.566	123.793	160.351	152.682	158.679	7.83861	7.68003	7.67809	7.94745	7.63355	7.7585	7.7882	7.79163	7.7563	7.69494	8.02013	7.53845	7.48558	7.63629	7.63871	8.04142
O43252	PAPSS1	Bifunctional 3'-phosphoadenosine 5'-phosphosulfate synthase 1 (PAPS synthase 1) (PAPSS 1) (Sulfurylase kinase 1) (SK 1) (SK1) [Includes: Sulfate adenylyltransferase (EC 2.7.7.4) (ATP-sulfurylase) (Sulfate adenylate transferase) (SAT); Adenylyl-sulfate kinase (EC 2.7.1.25) (3'-phosphoadenosine-5'-phosphosulfate synthase) (APS kinase) (Adenosine-5'-phosphosulfate 3'-phosphotransferase) (Adenylylsul…	206.112	213.688	206.727	229.212	208.097	189.396	201.907	205.525	209.84	205.36	241.06	199.663	199.446	209.612	212.267	192.833	209.863	210.921	257.624	235.939	202.414	165.669	173.08	178.653	175.444	176.19	163.718	174.922	176.096	173.799	165.339	7.68729	7.73936	7.69158	7.84054	7.70112	7.56526	7.65755	7.68317	7.71315	7.68201	7.91325	7.64142	7.63986	7.71157	7.72974	7.59121
O43257	ZNHIT1	Zinc finger HIT domain-containing protein 1 (Cyclin-G1-binding protein 1) (Zinc finger protein subfamily 4A member 1) (p18 Hamlet)	255.544	211.825	212.998	228.552	241.203	227.731	225.996	227.08	240.459	213.534	191.125	184.679	176.253	167.419	177.058	215.34	163.331	154.12	175.088	169.527	141.036	221.713	203.81	254.276	220.978	231.246	200.804	221.79	203.635	195.737	218.475	7.99743	7.72673	7.7347	7.83638	7.9141	7.83119	7.82015	7.82706	7.90965	7.73833	7.57837	7.52888	7.46151	7.38732	7.46808	7.75047
O43264	ZW10	Centromere/kinetochore protein zw10 homolog	189.48	165.017	194.243	191.103	181.051	175.145	179.756	180.282	184.841	187.371	221.321	208.261	203.339	220.36	214.781	219.068	208.174	215.525	206.862	226.917	213.504	200.917	199.799	209.032	196.23	193.01	195.253	194.919	189.453	208.049	183.06	7.56591	7.36647	7.60172	7.57821	7.50025	7.45241	7.48989	7.49411	7.53014	7.54975	7.79	7.70225	7.66774	7.78372	7.74672	7.77524
O43281	EFS	Embryonal Fyn-associated substrate (hEFS) (Cas scaffolding protein family member 3)		200.522	246.187	113.271			337.166	242.775	295.827			181.545							252.624			143.867		56.0589		88.0565		104.559			123.734		7.64761	7.94361	6.82363			8.39731	7.92348	8.20861			7.50419
O43290	SART1	U4/U6.U5 tri-snRNP-associated protein 1 (SNU66 homolog) (hSnu66) (Squamous cell carcinoma antigen recognized by T-cells 1) (SART-1) (hSART-1) (U4/U6.U5 tri-snRNP-associated 110 kDa protein) (allergen Hom s 1)	259.231	185.773	184.908	180.746	188.758	197.573	189.431	185.668	191.662	195.923	189.625	188.335	177.933	190.522	183.359	203.158	188.623	178.746	180.361	194.689	203.821	199.752	187.589	210.519	211.504	204.368	200.967	212.872	202.491	189.546	196.616	8.01809	7.5374	7.53066	7.49782	7.56039	7.62624	7.56553	7.53658	7.58242	7.61414	7.56701	7.55716	7.47519	7.57381	7.51852	7.66645
O43292	GPAA1	Glycosylphosphatidylinositol anchor attachment 1 protein (GPI anchor attachment protein 1) (GAA1 protein homolog) (hGAA1)	158.184	186.664	193.933	199.088	158.656	198.222	185.864	190.967	225.124	219.62	166.771	189.967	196.526	197.314	224.198	201.205	195.232	234.579	195.846	144.553	172.551	128.81	194.629	173.204	187.937	176.127	167.261	180.069	175.554	184.053	164.282	7.30546	7.5443	7.59941	7.63726	7.30976	7.63098	7.53811	7.57718	7.81458	7.77886	7.38172	7.5696	7.61858	7.62435	7.80863	7.65253
O43293	DAPK3	Death-associated protein kinase 3 (DAP kinase 3) (EC 2.7.11.1) (DAP-like kinase) (Dlk) (MYPT1 kinase) (Zipper-interacting protein kinase) (ZIP-kinase)	219.881	279.576		283.843	216.104	149.086	210.718	269.378		217.375	194.654		198.041	210.19	217.151	232.093	220.901	269.574	249.885	216.275	249.473	243.018	273.479		199.854		214.301		223.742	373.92	219.789	7.78058	8.1271		8.14895	7.75558	7.22	7.71917	8.07349		7.76404	7.60476		7.62965	7.71555	7.76255	7.85856
O43295	SRGAP3	SLIT-ROBO Rho GTPase-activating protein 3 (srGAP3) (Mental disorder-associated GAP) (Rho GTPase-activating protein 14) (WAVE-associated Rac GTPase-activating protein) (WRP)		174.263		241.173	194.396	239.205	164.45	219.392		195.317	211.59		192.616	197.941	227.146	183.919	218.53		224.439	200.39	241.622	192.617			252.811				225.315		227.934		7.44512		7.91392	7.60286	7.9021	7.3615	7.77737		7.60967	7.72513		7.58958	7.62893	7.82748	7.52292
O43298	ZBTB43	Zinc finger and BTB domain-containing protein 43 (Zinc finger and BTB domain-containing protein 22B) (Zinc finger protein 297B) (ZnF-x)		149.086	248.683	164.21	186.992		190.295	164.438	111.785			496.924	189.157	228.484	226.692	170.642			157.646		193.61	233.914		96.5374	222.497	334.049		283.688			201.686		7.22	7.95816	7.3594	7.54684		7.5721	7.3614	6.80458			8.95688	7.56344	7.83595	7.82459	7.41483
O43299	AP5Z1	AP-5 complex subunit zeta-1 (Adaptor-related protein complex 5 zeta subunit) (Zeta5)		194.368	229.948	229.549	251.688		219.766	191.587	242.074			219.693	231.752	321.726	246.685	284.789			199.248		328.243	142.39		226.53	285.978	204.666		157.594			200.906		7.60265	7.84517	7.84266	7.97549		7.77983	7.58186	7.91931			7.77935	7.85644	8.32969	7.94653	8.15375
O43301	HSPA12A	Heat shock 70 kDa protein 12A	219.885	206.424	218.739	181.269	224.825	223.764	187.391	200.222	214.41	222.715	172.724	174.252	141.192	147.43	174.326	146.924	186.572	170.365	166.287	181.926	158.565	161.153	197.866	210.585	207.241	208.147	184.851	189.648	204.298	189.168	184.816	7.78061	7.68946	7.77307	7.50199	7.81266	7.80583	7.5499	7.64545	7.74423	7.79906	7.43232	7.44504	7.14152	7.20389	7.44564	7.19893
O43303	CCP110	Centriolar coiled-coil protein of 110 kDa (Centrosomal protein of 110 kDa) (CP110) (Cep110)	214.333	242.308	197.781	200.308	207.291	182.557	200.396	194.415	237.984	190.649	187.416	187.527	197.045	190.42	198.819	243.103	199.735	220.675	206.953	173.959	206.451	189.391	188.143	209.698	222.535	179.095	175.54	174.061	210.182	187.492	202.992	7.74371	7.9207	7.62776	7.64608	7.69551	7.5122	7.64671	7.60299	7.89472	7.57478	7.5501	7.55095	7.62238	7.57304	7.63531	7.92542
O43306	ADCY6	Adenylate cyclase type 6 (EC 4.6.1.1) (ATP pyrophosphate-lyase 6) (Adenylate cyclase type VI) (Adenylyl cyclase 6) (Ca(2+)-inhibitable adenylyl cyclase)			206.041			224.857			273.493	258.158	202.372	185.043					211.992			244.947				350.715		294.979		244.571	279.25					7.68678			7.81287			8.09536	8.01211	7.66086	7.53172
O43310	CTIF	CBP80/20-dependent translation initiation factor	185.243	190.18	186.412	167.403	125.421	148.207	175.182	192.499	208.508	219.487	188.596	196.614	124.568	185.979	162.482	174.791	199.28	238.53	202.519	203.8	206.341	172.499	220.197	204.87	193.703	194.912	188.711	197.779	197.1	210.021	228.18	7.53328	7.57122	7.54235	7.38718	6.97063	7.21147	7.45271	7.58871	7.70396	7.77799	7.55916	7.61922	6.9608	7.53899	7.34414	7.44949
O43314	PPIP5K2	Inositol hexakisphosphate and diphosphoinositol-pentakisphosphate kinase 2 (EC 2.7.4.21) (EC 2.7.4.24) (Diphosphoinositol pentakisphosphate kinase 2) (Histidine acid phosphatase domain-containing protein 1) (InsP6 and PP-IP5 kinase 2) (VIP1 homolog 2) (hsVIP2)	193.145	221.044	198.448	221.008	219.99	210.913	208.391	197.23	218.333	231.271	214.574	199.943	239.244	225.66	226.348	235.332	233.184	231.305	273.903	239.21	210.987	184.332	163.043	167.802	181.175	169.176	154.221	160.864	173.47	170.533	173.082	7.59354	7.78819	7.63262	7.78795	7.78129	7.7205	7.70315	7.62373	7.77038	7.85344	7.74533	7.64345	7.90234	7.81801	7.8224	7.87855
O43318	MAP3K7	Mitogen-activated protein kinase kinase kinase 7 (EC 2.7.11.25) (Transforming growth factor-beta-activated kinase 1) (TGF-beta-activated kinase 1)	175.765	224.263	183.447	210.563	198.776	179.578	227.649	198.877	197.561	188.241	223.988	189.1	163.857	194.604	200.189	239.474	224.176	209.313	239.892	257.136	241.464	217.018	190.194	208.276	216.804	183.655	189.415	185.385	186.896	191.555	167.241	7.4575	7.80905	7.51922	7.71811	7.635	7.48846	7.83067	7.63573	7.62615	7.55644	7.80727	7.56301	7.3563	7.6044	7.64522	7.90373
O43324	EEF1E1	Eukaryotic translation elongation factor 1 epsilon-1 (Aminoacyl tRNA synthetase complex-interacting multifunctional protein 3) (Elongation factor p18) (Multisynthase complex auxiliary component p18)	162.785	166.22	217.263	205.755	191.462	208.159	188.476	206.81	192.923	205.015	201.474	186.762	236.974	235.553	250.482	231.304	167.749	184.95	197.23	202.865	194.464	223.213	154.655	200.504	174.664	196.776	200.693	193.806	176.663	162.095	172.526	7.34683	7.37695	7.7633	7.68478	7.58092	7.70154	7.55824	7.69217	7.59188	7.67959	7.65445	7.54506	7.88858	7.87991	7.96856	7.85365
O43325	LYRM1	LYR motif-containing protein 1			173.362		167.217	182.092			214.323	189.138	166.332	250.286	148.133	203.418	150.291	154.373	164.532			260.854	166.416			202.492	194.334	185.081		170.085	195.553					7.43765		7.38558	7.50852			7.74364	7.5633	7.37792	7.96744	7.21075	7.6683	7.23162	7.27027
O43347	MSI1	RNA-binding protein Musashi homolog 1 (Musashi-1)	174.788	175.443	199.102	225.023	174.366	187.762	175.986	177.757	195.105	200.392	166.283	169.396	182.472	184.837	196.767	176.53	190.468	195.289	167.802	173.132	183.862	236.592	220.848	224.445	211.242	227.132	216.819	228.6	227.873	225.101	210.133	7.44947	7.45486	7.63736	7.81393	7.44597	7.55276	7.45931	7.47376	7.6081	7.64668	7.37749	7.40425	7.51153	7.53011	7.62034	7.46377
O43353	RIPK2	Receptor-interacting serine/threonine-protein kinase 2 (EC 2.7.11.1) (CARD-containing interleukin-1 beta-converting enzyme-associated kinase) (CARD-containing IL-1 beta ICE-kinase) (RIP-like-interacting CLARP kinase) (Receptor-interacting protein 2) (RIP-2) (Tyrosine-protein kinase RIPK2) (EC 2.7.10.2)	158.691	181.672	206.808	203.79	198.376	188.884	205.164	189.373	199.615	188.4	208.56	214.018	223.462	204.842	208.788	236.893	219.475	157.02	240.511	205.006	202.446	155.753	178.857	225.11	187.704	225.484	156.66	185.731	201.997	161.669	195.412	7.31008	7.50519	7.69215	7.67094	7.63209	7.56136	7.68063	7.56509	7.64108	7.55765	7.70432	7.74159	7.80388	7.67837	7.70589	7.88809
O43379	WDR62	WD repeat-containing protein 62	217.62	181.167	194.353	169.39	183.03	187.759	188.022	195.171	204.979	196.182	162.946	178.475	162.472	179.145	184.472	121.134	178.222	199.81	138.473	178.843	169.702	172.479	214.557	222.479	209.389	221.247	231.824	204.576	208.972	238.24	209.72	7.76567	7.50118	7.60254	7.4042	7.51594	7.55274	7.55476	7.6086	7.67934	7.61605	7.34825	7.47958	7.34405	7.48498	7.52726	6.92046
O43390	HNRNPR	Heterogeneous nuclear ribonucleoprotein R (hnRNP R)	212.979	196.424	195.745	204.005	188.174	204.586	199.37	202.652	198.776	182.966	283.046	229.211	213.866	180.153	182.46	192.858	186.737	194.56	195.309	270.508	217.567	238.015	194.866	203.747	186.496	186.545	188.977	194.271	191.678	201.475	183.285	7.73457	7.61783	7.61283	7.67246	7.55593	7.67656	7.6393	7.66286	7.635	7.51543	8.14489	7.84053	7.74057	7.49308	7.51144	7.5914
O43395	PRPF3	U4/U6 small nuclear ribonucleoprotein Prp3 (Pre-mRNA-splicing factor 3) (hPrp3) (U4/U6 snRNP 90 kDa protein)	185.633	181.381	189.854	190.086	188.347	197.462	187.032	182.354	193.38	186.325	193.34	203.966	177.765	184.833	189.661	205.125	179.341	188.472	183	178.971	200.234	186.773	216.328	222.506	211.449	189.926	212.693	205.221	205.394	219.509	203.815	7.53631	7.50288	7.56875	7.57051	7.55725	7.62543	7.54714	7.5106	7.59529	7.54168	7.595	7.67219	7.47382	7.53008	7.56728	7.68036
O43396	TXNL1	Thioredoxin-like protein 1 (32 kDa thioredoxin-related protein)	193.58	196.226	194.954	196.029	218.595	209.812	200.094	201.724	190.431	207.639	185.342	179.413	214.823	200.011	206.856	204.292	190.367	202.825	178.822	180.732	207.177	202.391	183.632	204.215	202.303	204.784	214.041	218.017	193.276	199.614	193.28	7.59678	7.61637	7.60699	7.61492	7.77211	7.71296	7.64454	7.65624	7.57313	7.69794	7.53404	7.48714	7.747	7.64394	7.69248	7.67449
O43399	TPD52L2	Tumor protein D54 (hD54) (Tumor protein D52-like 2)	277.85	240.468	194.668	198.269	200.819	193.191	219.116	208.902	190.498	193.603	219.594	249.019	201.717	191.487	198.828	217.828	202.985	196.237	214.231	223.742	203.766	224.117	158.277	173.216	192.014	194.943	169.629	163.656	180.476	160.813	145.391	8.11816	7.9097	7.60487	7.63131	7.64975	7.59388	7.77555	7.70668	7.57363	7.59696	7.7787	7.96011	7.65619	7.5811	7.63537	7.76704
O43402	EMC8	ER membrane protein complex subunit 8 (Neighbor of COX4) (Protein FAM158B)	184.687	197.096	181.522	223.37	216.642	175.026	205.324	253.111	150.872	171.489	259.247	287.533	206.585	185.359	210.786	170.528	198.133	203.365	183.22	260.51	169.515	329.026	211.82	159.817	204.133	179.046	227.575	192.68	180.387	199.883	194.949	7.52894	7.62275	7.504	7.80329	7.75917	7.45142	7.68176	7.98363	7.23718	7.42197	8.01818	8.16758	7.69059	7.53418	7.71963	7.41386
O43405	COCH	Cochlin (COCH-5B2)		237.275		190.478	160.506	184.242	186.822	176.379		188.775	203.54		255.999	199.962	248.872	235.612	165.5		174.793	175.844	208.964	251.13			199.2				214.466		206.394		7.89042		7.57348	7.32648	7.52545	7.54552	7.46254		7.56052	7.66917		8	7.64358	7.95926	7.88027
O43414	ERI3	ERI1 exoribonuclease 3 (EC 3.1.-.-) (Prion interactor 1) (Prion protein-interacting protein)	157.856	202.908	169.185	185.507	199.492	203.085	204.822	210.132	165.362	228.345	187.9	168.042	215.828	193.634	191.525	166.611	232.962	186.039	171.497	190.101	177.852	188.403	190.067	196.302	187.882	223.299	208.984	227.845	188.36	181.929	203.487	7.30247	7.66469	7.40246	7.53533	7.64019	7.66594	7.67823	7.71515	7.36949	7.83507	7.55382	7.39268	7.75374	7.59719	7.58139	7.38034
O43422	THAP12	52 kDa repressor of the inhibitor of the protein kinase (p52rIPK) (58 kDa interferon-induced protein kinase-interacting protein) (p58IPK-interacting protein) (Death-associated protein 4) (THAP domain-containing protein 0) (THAP domain-containing protein 12)	211.597	224.82	209.636	223.884	204.304	195.803	230.692	234.675	197.932	212.314	210.243	206.541	188.654	218.2	226.598	190.912	216.559	192.926	213.752	206.176	180.36	196.56	153.016	192.544	169.813	205.991	163.235	186.333	179.658	142.192	175.143	7.72518	7.81263	7.71174	7.80661	7.67457	7.61326	7.84982	7.87452	7.62886	7.73005	7.71591	7.69028	7.5596	7.76951	7.82399	7.57676
O43426	SYNJ1	Synaptojanin-1 (EC 3.1.3.36) (Synaptic inositol 1,4,5-trisphosphate 5-phosphatase 1)	179.742	190.337	219.822	230.266	220.467	200.436	247.738	209.114	236.703	212.193	163.214	164.774	188.553	164.761	188.385	198.642	172.522	180.65	207.806	147.618	185.284	193.499	186.665	232.875	211.507	200.879	190.359	197.965	220.775	196.915	209.732	7.48979	7.57242	7.78019	7.84716	7.78442	7.647	7.95267	7.70814	7.88693	7.72923	7.35062	7.36434	7.55883	7.36423	7.55754	7.63403
O43427	FIBP	Acidic fibroblast growth factor intracellular-binding protein (aFGF intracellular-binding protein) (FGF-1 intracellular-binding protein)	163.678	198.325	205.724	195.92	218.432	183.429	223.203	215.03	202.884	216.935	202.046	205.015	224.145	175.344	210.797	168.648	216.837	178.612	183.826	215.91	147.266	219.331	156.592	179.659	205.54	209.881	173.599	206.757	185.98	182.161	192.53	7.35472	7.63172	7.68457	7.61412	7.77104	7.51908	7.80221	7.7484	7.66451	7.76112	7.65854	7.67959	7.80829	7.45405	7.71971	7.39787
O43432	EIF4G3	Eukaryotic translation initiation factor 4 gamma 3 (eIF-4-gamma 3) (eIF-4G 3) (eIF4G 3) (eIF-4-gamma II) (eIF4GII)	173.352	165.138	184.765	182.974	177.15	187.269	187.251	186.015	178.061	187.278	193.451	204.526	201.355	200.793	196.515	191.428	197.136	191.476	200.796	198.275	197.641	179.283	202.029	195.99	193.76	210.713	202.217	212.319	201.769	209.729	192.307	7.43756	7.36753	7.52954	7.5155	7.46882	7.54897	7.54883	7.53927	7.47623	7.54903	7.59583	7.67614	7.6536	7.64956	7.61849	7.58066
O43435	TBX1	T-box transcription factor TBX1 (T-box protein 1) (Testis-specific T-box protein)	267.977	153.198	359.097	171.635	251.762	303.935	192.61	120.239	331.655	227.302	240.661	375.001	237.153	158.594	195.304	70.4571	279.986	156.923	94.1625	233.065	227.199	147.962	178.242	163.724	97.2992	264.937	207.319	295.522	151.256	197.336	122.326	8.06597	7.25925	8.48823	7.4232	7.97591	8.24762	7.58954	6.90976	8.37354	7.82847	7.91086	8.55075	7.88967	7.30919	7.60958	6.13867
O43439	CBFA2T2	Protein CBFA2T2 (ETO homologous on chromosome 20) (MTG8-like protein) (MTG8-related protein 1) (Myeloid translocation-related protein 1) (p85)			171.936			188.534			162.698	249.623	219.627	204.277					265.608			232.692				151.868		185.052		192.082	209.561					7.42573			7.55868			7.34605	7.96361	7.77891	7.67438
O43447	PPIH	Peptidyl-prolyl cis-trans isomerase H (PPIase H) (EC 5.2.1.8) (Rotamase H) (Small nuclear ribonucleoprotein particle-specific cyclophilin H) (CypH) (U-snRNP-associated cyclophilin SnuCyp-20) (USA-CYP)	200.929	191.824	220.662	181.805	204.993	197	200.324	195.005	200.359	209.783	146.577	192.069	198.093	167.679	186.698	159.229	177.728	184.511	176.299	135.492	169.689	186.144	207.706	222.381	198.036	225.073	221.89	216.057	219.558	204.091	203.482	7.65054	7.58364	7.7857	7.50625	7.67943	7.62205	7.64619	7.60736	7.64644	7.71275	7.19552	7.58548	7.63004	7.38956	7.54456	7.31496
O43463	SUV39H1	Histone-lysine N-methyltransferase SUV39H1 (EC 2.1.1.355) (Histone H3-K9 methyltransferase 1) (H3-K9-HMTase 1) (Lysine N-methyltransferase 1A) (Position-effect variegation 3-9 homolog) (Suppressor of variegation 3-9 homolog 1) (Su(var)3-9 homolog 1)	284.75	259.305	232.458	243.58	213.659	215.759	220.064	259.113	248.107	195.054	205.373	177.071	211.217	189.349	190.861	215.818	218.277	206.389	211.202	202.504	225.698	191.19	166.587	180.435	187.031	147.472	144.176	160.353	159.125	184.892	195.896	8.15355	8.01851	7.86083	7.92825	7.73916	7.75327	7.78178	8.01744	7.95482	7.60773	7.6821	7.46818	7.72258	7.5649	7.57638	7.75367
O43464	HTRA2	Serine protease HTRA2, mitochondrial (EC 3.4.21.108) (High temperature requirement protein A2) (HtrA2) (Omi stress-regulated endoprotease) (Serine protease 25) (Serine proteinase OMI)	179.028	187.044	165.843	197.64	189.065	208.011	191.76	199.147	199.801	214.872	173.18	151.66	159.722	169.247	182.932	208.917	177.426	202.288	201.973	169.709	131.502	203.815	242.273	241.657	231.211	201.505	231.124	197.671	233.703	229.68	233.613	7.48404	7.54723	7.37367	7.62673	7.56274	7.70051	7.58315	7.63769	7.64242	7.74733	7.43613	7.2447	7.31942	7.40299	7.51516	7.70679
O43482	OIP5	Protein Mis18-beta (Cancer/testis antigen 86) (CT86) (Opa-interacting protein 5) (OIP-5)	161.243	200.736	181.573	197.101	164.538	201.65	232.524	214.165	221.563	208.506	175.65	139.912	112.22	160.134	171.275	248.951	165.296	214.654	155.519	167.807	218.939	170.041	255.438	237.162	215.387	219.988	237.139	203.798	250.802	237.661	183.182	7.33309	7.64916	7.50441	7.62279	7.36227	7.65571	7.86124	7.74258	7.79157	7.70394	7.45656	7.12838	6.81019	7.32313	7.42017	7.95972
O43488	AKR7A2	Aflatoxin B1 aldehyde reductase member 2 (EC 1.1.1.n11) (AFB1 aldehyde reductase 1) (AFB1-AR 1) (Aldoketoreductase 7) (Succinic semialdehyde reductase) (SSA reductase)	228.937	195.726	194.221	206.402	202.004	186.826	196.458	197.03	221.259	187.412	221.63	174.685	161.961	170.83	167.107	178.897	188.383	170.053	195.078	217.581	182.987	194.376	190.607	197.472	215.265	183.719	194.023	201.471	208.072	193.368	206.38	7.83881	7.61269	7.60155	7.68931	7.65824	7.54555	7.61808	7.62227	7.78959	7.55007	7.79201	7.44861	7.3395	7.41642	7.38463	7.48299
O43491	EPB41L2	Band 4.1-like protein 2 (Erythrocyte membrane protein band 4.1-like 2) (Generally expressed protein 4.1) (4.1G)	189.81	193.073	181.171	186.216	190.949	191.335	196.469	194.633	169.169	187.775	203.062	205.72	200.467	183.504	196.603	183.799	200.033	197.751	192.112	205.133	197.097	227.039	199.295	190.881	202.792	196.316	192.129	206.603	199.249	201.66	201.24	7.56841	7.593	7.50121	7.54083	7.57705	7.57995	7.61816	7.60462	7.40232	7.55286	7.66577	7.68454	7.64722	7.51967	7.61914	7.52198
O43493	TGOLN2	Trans-Golgi network integral membrane protein 2 (Trans-Golgi network glycoprotein 46) (TGN38 homolog) (hTGN46) (Trans-Golgi network glycoprotein 48) (hTGN48) (Trans-Golgi network glycoprotein 51) (hTGN51) (Trans-Golgi network protein 2)		321.971	205.575	40.6877	157.832	206.52	161.157	287.304	208.45	176.467	166.602	186.111	268.188	10.5453	90.0381	26.8455	181.998		13.9709	196.81	18.3627	625.138		177.987	48.1345	209.928		213.581	180.886		306.689		8.33079	7.68352	5.34652	7.30224	7.69014	7.33232	8.16643	7.70356	7.46325	7.38026	7.54002	8.0671	3.39853	6.49246	4.74661
O43502	RAD51C	DNA repair protein RAD51 homolog 3 (R51H3) (RAD51 homolog C) (RAD51-like protein 2)	215.676	227.692	241.687	144.299	188.403	214.887	173.222	221.186	235.577	234.258	196.59	172.917	176.333	197.992	171.766	142.342	188.972	163.328	98.3523	149.571	185.439	221.821	203.693	220.554	168.965	262.925	212.895	220.751	231.9	200.168	208.737	7.75272	7.83094	7.917	7.17292	7.55768	7.74744	7.43648	7.78912	7.88005	7.87195	7.61904	7.43394	7.46216	7.6293	7.4243	7.15322
O43504	LAMTOR5	Ragulator complex protein LAMTOR5 (Hepatitis B virus X-interacting protein) (HBV X-interacting protein) (HBX-interacting protein) (Late endosomal/lysosomal adaptor and MAPK and MTOR activator 5)	232.87	219.011	160.295	237.073	201.898	230.257	190.745	239.69	244.788	192.681	135.906	163.112	142.084	147.303	146.36	186.992	134.536	185.128	229.834	188.681	134.43	159.101	241.362	279.13	227.161	159.014	185.151	229.49	189.932	332.136	221.638	7.86338	7.77486	7.32459	7.88919	7.65749	7.8471	7.5755	7.90502	7.93539	7.59007	7.08647	7.34972	7.15061	7.20264	7.19338	7.54683
O43505	B4GAT1	Beta-1,4-glucuronyltransferase 1 (EC 2.4.1.-) (I-beta-1,3-N-acetylglucosaminyltransferase) (iGnT) (N-acetyllactosaminide beta-1,3-N-acetylglucosaminyltransferase) (Poly-N-acetyllactosamine extension enzyme) (UDP-GlcNAc:betaGal beta-1,3-N-acetylglucosaminyltransferase 1)	192.889	163.664	200.617	205.924	243.397	154.364	204.136	229.33	265.471	174.701	267.213	188.059	239.499	225.181	248.042	200.953	157.439	237.332	176.711	272.267	226.739	174.505	174.547	182.347	203.19	120.349	207.821	131.717	128.099	171.528	167.589	7.59163	7.35459	7.6483	7.68597	7.92717	7.2702	7.67339	7.84128	8.05241	7.44875	8.06185	7.55504	7.90387	7.81494	7.95444	7.65072
O43513	MED7	Mediator of RNA polymerase II transcription subunit 7 (hMED7) (Activator-recruited cofactor 34 kDa component) (ARC34) (Cofactor required for Sp1 transcriptional activation subunit 9) (CRSP complex subunit 9) (Mediator complex subunit 7) (RNA polymerase transcriptional regulation mediator subunit 7 homolog) (Transcriptional coactivator CRSP33)	517.98	224.605	211.168	85.7503	205.622	237.6	275.965	283.561	195.152	222.868	189.184	183.738	272.72	166.431	197.283	84.9641	221.041	309.751	81.9624	291.722	163.834	355.463	265.502	168.859	187.398	182.841	278.912	156.472	166.89	244.811	212.032	9.01675	7.81125	7.72225	6.42207	7.68385	7.89239	8.10834	8.14752	7.60845	7.80005	7.56365	7.52151	8.09127	7.37878	7.62412	6.40878
O43516	WIPF1	WAS/WASL-interacting protein family member 1 (Protein PRPL-2) (Wiskott-Aldrich syndrome protein-interacting protein) (WASP-interacting protein)	144.01	185.02	165.311	175.244	162.952	137.34	176.104	181.221	152.617	160.978	248.3	180.011	136.01	173.809	160.989	168.118	222.03	176.732	193.177	335.992	268.289	244.356	269.213	192.031	233.174	181.605	206.781	198.844	144.952	234.152	204.375	7.17002	7.53154	7.36904	7.45322	7.3483	7.1016	7.46028	7.50161	7.25377	7.33072	7.95594	7.49194	7.08757	7.44136	7.33081	7.39333
O43521	BCL2L11	Bcl-2-like protein 11 (Bcl2-L-11) (Bcl2-interacting mediator of cell death)			189.358			148.037			130.743	209.585	192.32	317.108					229.778			280.916				141.461		248.982		226.351	209.007					7.56498			7.20981			7.03058	7.71139	7.58737	8.30883
O43524	FOXO3	Forkhead box protein O3 (AF6q21 protein) (Forkhead in rhabdomyosarcoma-like 1)	219.224	210.161	197.549	171.433	214.32	205.434	149.307	181.988	153.852	205.285	211.617	216.532	172.414	125.276	186.414	74.7462	206.266	246.076	220.66	182.192	165.556	202.277	234.986	191.062	232.496	212.469	196.464	197.272	227.996	194.574	208.294	7.77626	7.71535	7.62607	7.4215	7.74362	7.68253	7.22214	7.5077	7.2654	7.68148	7.72531	7.75844	7.42973	6.96896	7.54236	6.22393
O43529	CHST10	Carbohydrate sulfotransferase 10 (EC 2.8.2.-) (HNK-1 sulfotransferase) (HNK-1ST) (HNK1ST) (HuHNK-1ST)						199.78				186.76	293.926						216.663			313.485									189.606								7.64227				7.54505	8.19931
O43542	XRCC3	DNA repair protein XRCC3 (X-ray repair cross-complementing protein 3)	171.018	201.113	192.952	184.861	204.149	205.192	216.319	190.891	209.773	225.417	179.968	204.731	184.336	185.735	194.638	196.391	183.152	194.846	221.17	169.738	211.508	181.425	181.615	193.778	224.944	186.667	190.271	176.84	210.504	176.071	191.213	7.418	7.65186	7.5921	7.5303	7.67348	7.68083	7.75702	7.5766	7.71268	7.81645	7.4916	7.67758	7.52619	7.5371	7.60465	7.61759
O43543	XRCC2	DNA repair protein XRCC2 (X-ray repair cross-complementing protein 2)						154.068				180.301	133.047						153.139			180.132									193.479								7.26742				7.49426	7.05579
O43567	RNF13	E3 ubiquitin-protein ligase RNF13 (EC 2.3.2.27) (RING finger protein 13) (RING-type E3 ubiquitin transferase RNF13)			121.159			343.089			149.817	288.183	203.162	148.089					194.194			197.684				173.049		175.048		172.447	243.713					6.92076			8.42244			7.22705	8.17084	7.66648	7.21032
O43570	CA12	Carbonic anhydrase 12 (EC 4.2.1.1) (Carbonate dehydratase XII) (Carbonic anhydrase XII) (CA-XII) (Tumor antigen HOM-RCC-3.1.3)		130.779	166.512	146.863			165.123	160.759	156.52			158.256							215.635			173.801		147.892		150.62		132.369			135.573		7.03099	7.37948	7.19832			7.3674	7.32876	7.2902			7.30612
O43572	AKAP10	A-kinase anchor protein 10, mitochondrial (AKAP-10) (Dual specificity A kinase-anchoring protein 2) (D-AKAP-2) (Protein kinase A-anchoring protein 10) (PRKA10)		206.196	190.539	220.308	214.346		219.167	215.43	218.025			269.292	174.941	156.438	176.253	109.045			182.621		162.745	174.122		168.742	191.579	150.61		138.86			173.011		7.68787	7.57394	7.78338	7.7438		7.77589	7.75108	7.76835			8.07303	7.45072	7.28945	7.46151	6.76878
O43583	DENR	Density-regulated protein (DRP) (Protein DRP1) (Smooth muscle cell-associated protein 3) (SMAP-3)	195.952	184.69	189.923	182.447	197.879	188.772	218.901	195.964	169.624	179.759	182.796	206.935	212.198	188.43	213.378	167.366	184.305	198.474	154.324	196.734	194.013	177.88	215.836	205.901	209.601	234.388	225.051	227.228	212.161	220.178	223.916	7.61435	7.52896	7.56927	7.51133	7.62847	7.5605	7.77413	7.61445	7.4062	7.48992	7.51409	7.69303	7.72927	7.55789	7.73727	7.38686
O43592	XPOT	Exportin-T (Exportin(tRNA)) (tRNA exportin)	152.34	151.928	193.869	174.011	154.147	177.14	175.688	182.922	192.142	186.335	249.855	225.867	251.705	244.027	232.716	204.418	216.776	227.541	222.428	237.186	231.937	214.223	172.929	199.295	160.331	173.174	197.904	190.99	182.379	182.173	174.459	7.25115	7.24724	7.59894	7.44303	7.26816	7.46874	7.45687	7.51509	7.58603	7.54176	7.96495	7.81933	7.97559	7.9309	7.86243	7.67538
O43598	DNPH1	2'-deoxynucleoside 5'-phosphate N-hydrolase 1 (EC 3.2.2.-) (c-Myc-responsive protein RCL)	219.204	221.224	197.091	208.699	240.622	260.888	215.351	201.08	256.434	253.692	137.208	214.585	192.38	148.744	185.423	137.952	177.437	221.131	142.096	150.368	178.381	208.453	227.207	183.622	201.309	165.066	203.2	165.684	200.929	213.957	189.718	7.77613	7.78936	7.62272	7.70528	7.91063	8.02729	7.75055	7.65163	8.00244	7.98693	7.10022	7.7454	7.58781	7.21669	7.53467	7.10803
O43609	SPRY1	Protein sprouty homolog 1 (Spry-1)						228.228				195.97	161.842						169.529			126.798									242.371								7.83433				7.61449	7.33844
O43615	TIMM44	Mitochondrial import inner membrane translocase subunit TIM44	195.15	183.144	207.366	184.643	202.626	187.106	181.272	182.577	188.574	193.038	196.641	202.35	185.565	194.197	202.582	207.687	193.81	172.885	186.039	204.458	185.994	199.555	185.234	203.159	214.246	217.408	190.259	203.544	200.625	196.947	199.719	7.60844	7.51683	7.69603	7.52859	7.66268	7.54771	7.50201	7.51236	7.55899	7.59274	7.61942	7.66071	7.53578	7.60137	7.66236	7.69827
O43617	TRAPPC3	Trafficking protein particle complex subunit 3 (BET3 homolog)	189.55	189.484	201.194	138.452	207.056	148.668	162.432	203.803	125.349	182.327	213.468	247.194	233.73	200.558	222.127	191.247	217.12	159.276	135.176	300.894	172.602	379.311	203.579	160.244	236.893	237.141	239.973	249.101	205.604	234.445	229.777	7.56643	7.56593	7.65245	7.11324	7.69388	7.21595	7.34369	7.67103	6.9698	7.51039	7.73788	7.9495	7.8687	7.64788	7.79524	7.5793
O43623	SNAI2	Zinc finger protein SNAI2 (Neural crest transcription factor Slug) (Protein snail homolog 2)		222.632	226.979	251.522	221.995	194.6	211.277	209.776	194.923	224.538	184.108	246.249	245.984	200.346	162.785	282.02	163.358		170.696	187.301	236.345	270.314		146.508	194.637	208.219		226.273	168.57		191.554		7.79852	7.82642	7.97454	7.79438	7.60437	7.72299	7.71271	7.60676	7.81082	7.52441	7.94398	7.94242	7.64635	7.34683	8.13966
O43633	CHMP2A	Charged multivesicular body protein 2a (Chromatin-modifying protein 2a) (CHMP2a) (Putative breast adenocarcinoma marker BC-2) (Vacuolar protein sorting-associated protein 2-1) (Vps2-1) (hVps2-1)	153.939	167.919	205.488	170.564	190.123	148.33	177.3	173.583	197.923	155.767	182.696	188.196	192.775	165.272	193.167	149.472	188.669	194.729	155.474	212.885	140.472	214.256	253.65	234.608	215.736	234.221	246.674	239.362	190.1	218.514	231.069	7.26621	7.39163	7.68291	7.41417	7.57079	7.21266	7.47005	7.43948	7.62879	7.28324	7.5133	7.55609	7.59077	7.3687	7.5937	7.22373
O43639	NCK2	Cytoplasmic protein NCK2 (Growth factor receptor-bound protein 4) (NCK adaptor protein 2) (Nck-2) (SH2/SH3 adaptor protein NCK-beta)	145.576	112.373	211.574	145.664	221.953	368.66	200.702	220.797	196.804	456.813	201.642	205.59	217.323	142.431	185.493	178.794	179.422	213.302	125.314	178.601	223.817	160.595	221.135	250.112	243.113	207.457	220.863	196.696	196.431	221.151	183.196	7.18563	6.81215	7.72502	7.1865	7.79411	8.52615	7.64891	7.78657	7.62062	8.83546	7.65565	7.68362	7.7637	7.15412	7.53522	7.48215
O43657	TSPAN6	Tetraspanin-6 (Tspan-6) (A15 homolog) (Putative NF-kappa-B-activating protein 321) (T245 protein) (Tetraspanin TM4-D) (Transmembrane 4 superfamily member 6)	175.777	152.874	195.222	160.248	160.492	221.249	225.851	203.687	142.574	165.809	314.932	227.811	330.296	264.558	250.595	215.884	241.499	286.814	179.239	288.562	206.227	293.297	177.262	160.089	140.313	187.6	232.649	197.6	134.372	164.049	164.695	7.4576	7.2562	7.60897	7.32416	7.32635	7.78953	7.81923	7.67021	7.15556	7.37337	8.2989	7.83169	8.36761	8.04744	7.96921	7.75411
O43660	PLRG1	Pleiotropic regulator 1	185.142	193.278	191.927	184.18	173.592	185.343	198.017	204.858	202.268	187.178	206.322	184.457	209.731	205.648	195.692	182.849	185.417	216.847	194.082	198.261	199.924	187.118	201.429	206.515	191.046	194.079	204.751	204.037	184.143	209.665	208.082	7.53249	7.59454	7.58441	7.52498	7.43955	7.53406	7.62948	7.67848	7.66013	7.54827	7.68875	7.52714	7.7124	7.68404	7.61244	7.51451
O43663	PRC1	Protein regulator of cytokinesis 1	197.249	193.898	190.242	196.334	186.849	163.473	184.018	182.102	224.392	179.66	227.15	209.885	198.984	213.192	209.397	231.55	215.641	219.368	218.146	244.872	204.401	205.728	208.807	200.293	201.791	201.787	194.706	193.86	186.847	194.913	208.006	7.62388	7.59915	7.5717	7.61717	7.54573	7.35291	7.5237	7.5086	7.80988	7.48912	7.8275	7.71346	7.63651	7.73601	7.7101	7.85518
O43665	RGS10	Regulator of G-protein signaling 10 (RGS10)	207.756	230.341	230.262	243.741	229.877	228.795	235.225	228.049	228.956	231.463	179.607	172.821	172.214	179.061	176.382	165.262	188.362	181.007	190.849	176.356	165.003	178.1	166.589	196.951	182.946	186.296	175.688	184.642	189.624	182.686	184.957	7.69875	7.84763	7.84713	7.92921	7.84472	7.83791	7.8779	7.8332	7.83892	7.85464	7.4887	7.43314	7.42806	7.48431	7.46256	7.36861
O43670	ZNF207	BUB3-interacting and GLEBS motif-containing protein ZNF207 (BuGZ) (hBuGZ) (Zinc finger protein 207)	152.232	172.208	181.39	190.595	202.841	180.553	195.92	186.558	167.203	197.11	204.492	157.507	172.69	193.971	189.631	218.986	206.948	184.299	217.516	222.952	170.852	226.803	190.583	247.533	221.367	215.051	238.294	218.018	210.746	212.475	195.293	7.25013	7.42801	7.50295	7.57436	7.6642	7.49628	7.61412	7.54348	7.38546	7.62286	7.6759	7.29927	7.43204	7.5997	7.56705	7.77469
O43674	NDUFB5	NADH dehydrogenase [ubiquinone] 1 beta subcomplex subunit 5, mitochondrial (Complex I-SGDH) (CI-SGDH) (NADH-ubiquinone oxidoreductase SGDH subunit)	174.56	186.66	201.607	226.663	192.237	164.153	204.313	202.597	221.132	165.371	205.36	122.084	179.224	183.99	185.442	186.485	166.613	138.019	201.044	196.394	152.484	231.36	169.585	231.005	190.26	226.648	179.949	213.405	204.786	174.666	196.065	7.44758	7.54427	7.6554	7.82441	7.58674	7.3589	7.67464	7.66247	7.78876	7.36956	7.68201	6.93173	7.48562	7.52348	7.53482	7.54291
O43676	NDUFB3	NADH dehydrogenase [ubiquinone] 1 beta subcomplex subunit 3 (Complex I-B12) (CI-B12) (NADH-ubiquinone oxidoreductase B12 subunit)	200.468	196.919	222.4	167.585	187.681	194.531	218.725	173.994	200.281	208.428	169.818	229.865	154.458	195.141	164.101	165.827	171.615	166.578	166.885	193.552	167.71	226.646	190.977	219.102	201.697	215.509	198.547	247.072	204.255	211.995	187.564	7.64723	7.62146	7.79701	7.38875	7.55214	7.60386	7.77297	7.4429	7.64588	7.7034	7.40784	7.84464	7.27107	7.60837	7.35844	7.37353
O43678	NDUFA2	NADH dehydrogenase [ubiquinone] 1 alpha subcomplex subunit 2 (Complex I-B8) (CI-B8) (NADH-ubiquinone oxidoreductase B8 subunit)	214.469	213.889	222.24	232.417	229.157	207.584	225.671	195.419	191.313	205.234	156.591	144.298	178.662	191.932	191.853	243.891	183.409	211.477	263.869	180.765	191.757	180.68	202.625	214.152	201.655	200.352	182.037	214.615	207.866	209.214	189.502	7.74463	7.74072	7.79597	7.86057	7.84019	7.69755	7.81808	7.61043	7.57979	7.68112	7.29085	7.17291	7.48109	7.58445	7.58385	7.93009
O43679	LDB2	LIM domain-binding protein 2 (LDB-2) (Carboxyl-terminal LIM domain-binding protein 1) (CLIM-1) (LIM domain-binding factor CLIM1)						154.835				118.765	220.791						228.086			189.97									210.431								7.27459				6.89196	7.78654
O43681	GET3	ATPase GET3 (EC 3.6.-.-) (Arsenical pump-driving ATPase) (Arsenite-stimulated ATPase) (Guided entry of tail-anchored proteins factor 3, ATPase) (Transmembrane domain recognition complex 40 kDa ATPase subunit) (hARSA-I) (hASNA-I)	203.494	192.681	203.155	210.312	194.256	204.235	205.348	197.919	223.904	195.175	182.061	172.008	184.029	186.976	187.906	180.914	177.815	196.689	203.45	174.208	194.03	165.5	194.298	225.012	196.158	189.953	192.576	192.129	191.819	203.87	192.801	7.66884	7.59007	7.66644	7.71639	7.60181	7.67409	7.68193	7.62877	7.80674	7.60862	7.50828	7.42633	7.52379	7.54671	7.55387	7.49916
O43683	BUB1	Mitotic checkpoint serine/threonine-protein kinase BUB1 (hBUB1) (EC 2.7.11.1) (BUB1A)	178.838	186.813	215.291	228.441	199.744	199.761	190.205	220.884	221.369	213.379	186.379	227.494	215.865	197.232	204.794	204.579	212.74	177.945	174.512	189.98	207.371	255.937	211.52	237.096	189.855	232.025	218.991	206.917	208.704	197.023	196.011	7.48251	7.54545	7.75014	7.83568	7.64201	7.64213	7.57141	7.78714	7.79031	7.73727	7.54209	7.82969	7.75398	7.62375	7.67803	7.67651
O43684	BUB3	Mitotic checkpoint protein BUB3	223.631	192.435	196.381	207.437	199.524	206.231	199.696	204.114	178.813	192.575	206.275	188.516	188.215	175.928	173.492	167.786	177.233	180.593	171.079	199.699	195.408	214.547	199.729	203.745	204.884	215.725	202.644	219.529	204.649	204.524	199.383	7.80497	7.58823	7.61751	7.69653	7.64042	7.68812	7.64166	7.67323	7.48231	7.58928	7.68843	7.55854	7.55624	7.45884	7.43873	7.39048
O43707	ACTN4	Alpha-actinin-4 (Non-muscle alpha-actinin 4)	198.571	189.666	196.747	209.417	200.776	196.62	193.514	186.593	202.59	186.641	201.093	196.466	186.333	195.707	196.626	213.133	191.269	205.654	209.161	199.975	211.828	187.658	187.108	201.577	202.045	184.289	178.533	184.517	192.056	182.69	185.008	7.63351	7.56732	7.6202	7.71023	7.64944	7.61927	7.59629	7.54375	7.66242	7.54412	7.65172	7.61814	7.54174	7.61255	7.61931	7.73561
O43708	GSTZ1	Maleylacetoacetate isomerase (MAAI) (EC 5.2.1.2) (GSTZ1-1) (Glutathione S-transferase zeta 1) (EC 2.5.1.18)	221.633	237.128	182.592	195.086	209.143	177.794	215.522	203.478	178.594	204.48	179.016	167.454	157.002	167.626	140.791	172.366	168.157	161.713	185.875	190.294	177.451	210.128	215.636	156.287	187.501	194.308	199.711	208.613	186.178	216.114	230.344	7.79203	7.88952	7.51248	7.60797	7.70834	7.47407	7.75169	7.66873	7.48054	7.67582	7.48395	7.38762	7.29464	7.3891	7.13741	7.42933
O43709	BUD23	Probable 18S rRNA (guanine-N(7))-methyltransferase (EC 2.1.1.-) (Bud site selection protein 23 homolog) (Metastasis-related methyltransferase 1) (Williams-Beuren syndrome chromosomal region 22 protein) (rRNA methyltransferase and ribosome maturation factor)	219.708	183.818	217.09	177.898	184.667	199.217	204.476	198.29	179.779	184.514	214.703	172.945	189.118	193.928	188.954	171.303	189.612	181.252	150.676	190.575	191.905	196.026	190.251	203.921	188.899	245.28	190.463	238.842	187.925	188.103	196.775	7.77945	7.52213	7.76215	7.4749	7.52879	7.6382	7.67579	7.63147	7.49008	7.52759	7.7462	7.43417	7.56315	7.59937	7.56189	7.4204
O43716	GATC	Glutamyl-tRNA(Gln) amidotransferase subunit C, mitochondrial (Glu-AdT subunit C) (EC 6.3.5.-) (Protein 15E1.2)	261.793	224.549	250.375	241.016	282.292	219.938	211.703	250.65	296.064	220.023	143.721	204.039	169.179	133.356	201.647	252.393	149.846	199.019	202.306	173.375	223.969	166.152	213.412	276.64	265.879	192.294	184.036	204.563	209.283	208.774	160.059	8.03228	7.81088	7.96794	7.91299	8.14104	7.78095	7.7259	7.96953	8.20976	7.78151	7.16713	7.6727	7.4024	7.05914	7.65569	7.97953
O43719	HTATSF1	HIV Tat-specific factor 1 (Tat-SF1)	185.736	213.02	185.721	187.584	200.346	179.674	202.612	202.764	180.579	175.161	216.624	225.212	205.796	190.311	182.092	188.965	201.095	179.473	177.681	212.692	186.132	219.886	186.208	177.599	202.445	196.887	189.643	197.294	196.643	184.102	207.92	7.53711	7.73484	7.53699	7.55139	7.64635	7.48923	7.66258	7.66366	7.49649	7.45254	7.75905	7.81514	7.68507	7.57221	7.50852	7.56197
O43734	TRAF3IP2	E3 ubiquitin ligase TRAF3IP2 (EC 2.3.2.27) (Adapter protein CIKS) (Connection to IKK and SAPK/JNK) (E3 ubiquitin-protein ligase CIKS) (Nuclear factor NF-kappa-B activator 1) (ACT1) (TRAF3-interacting protein 2)						270.536				246.214	206.676						238.019			285.386									193.021								8.07968				7.94377	7.69123
O43741	PRKAB2	5'-AMP-activated protein kinase subunit beta-2 (AMPK subunit beta-2)	184.314	158.871	212.379	213.954	190.248	213.676	207.792	199.784	217.126	196.82	171.201	220.042	198.144	222.891	231.45	185.53	183.32	207.833	196.425	177.377	225.461	190.514	184.414	203.184	190.025	190.22	178.357	189.11	204.774	174.078	187.914	7.52602	7.31171	7.7305	7.74116	7.57174	7.73928	7.69899	7.6423	7.76239	7.62073	7.41955	7.78164	7.63041	7.8002	7.85456	7.53551
O43747	AP1G1	AP-1 complex subunit gamma-1 (Adaptor protein complex AP-1 subunit gamma-1) (Adaptor-related protein complex 1 subunit gamma-1) (Clathrin assembly protein complex 1 gamma-1 large chain) (Gamma1-adaptin) (Golgi adaptor HA1/AP1 adaptin subunit gamma-1)	169.319	169.233	181.826	173.938	175.405	183.098	181.138	178.142	191.634	196.507	186.172	193.904	198.765	205.42	196.705	178.172	196.768	196.066	211.7	185.128	194.447	199.583	195.117	213.684	186.718	198.644	206.508	209.395	198.058	200.301	194.155	7.4036	7.40287	7.50641	7.44243	7.45455	7.51647	7.50095	7.47688	7.58221	7.61844	7.54049	7.5992	7.63492	7.68243	7.61989	7.47713
O43752	STX6	Syntaxin-6	235.186	192.992	160.344	180.743	184.957	195.717	184.327	213.13	231.7	173.068	254.462	161.458	194.026	165.272	195.485	175.842	199.658	218.192	170.425	237.81	187.63	175.854	212.472	205.962	218.854	163.285	149.465	167.893	224.903	210.187	225.497	7.87766	7.59239	7.32502	7.4978	7.53105	7.61263	7.52612	7.73559	7.85611	7.43519	7.99131	7.33501	7.60011	7.3687	7.61091	7.45814
O43759	SYNGR1	Synaptogyrin-1		225.415	158.725	138.956		275.381	218.931	199.345	136.762	256.059	165.689	164.641					179.518		144.574	139.024		195.604		206.683		170.642		212.557	236.305		237.982		7.81644	7.31038	7.11848		8.10528	7.77434	7.63913	7.09553	8.00033	7.37233	7.36318
O43760	SYNGR2	Synaptogyrin-2 (Cellugyrin)	149.169	173.06	167.981	170.862	163.968	196.867	162.921	164.095	149.969	168.092	181.156	148.284	162.817	211.221	199.99	177.735	164.78	134.046	192.5	227.768	171.149	200.034	184.211	221.915	172.436	220.792	204.62	239.428	242.912	227.953	222.74	7.22081	7.43513	7.39216	7.41669	7.35727	7.62108	7.34803	7.35839	7.22852	7.39311	7.50109	7.21222	7.34711	7.72261	7.64378	7.47359
O43765	SGTA	Small glutamine-rich tetratricopeptide repeat-containing protein alpha (Alpha-SGT) (Vpu-binding protein) (UBP)	216.39	198.217	188.183	221.03	203.548	209.784	216.283	217.837	190.491	188.204	186.006	203.781	192.781	197.154	187.326	192.591	176.853	203.873	208.387	186.265	191.318	257.293	168.476	203.054	210.211	184.902	199.035	165.187	216.556	202.932	153.393	7.75749	7.63094	7.55599	7.7881	7.66923	7.71276	7.75678	7.76711	7.57358	7.55616	7.5392	7.67088	7.59082	7.62318	7.54941	7.5894
O43766	LIAS	Lipoyl synthase, mitochondrial (EC 2.8.1.8) (Lipoate synthase) (LS) (Lip-syn) (Lipoic acid synthase)	181.922	163.371	177.084	159.506	187.599		192.937	153.574	234.805			173.741	190.988	197.695	171.283	128.496		162.622	182.397		165.323	273.965	256.415	356.772	264.254	238.407	238.322	289.443		268.26	294.857	7.50717	7.35201	7.46829	7.31747	7.55151		7.59199	7.26279	7.87532			7.4408	7.57734	7.62713	7.42023	7.00558
O43768	ENSA	Alpha-endosulfine (ARPP-19e)	370.476	290.562	225.341	223.176	211.261	312.988	232.699	267.035	238.495	282.903	226.835	293.592	322.114	248.906	266.312	233.394	269.763	241.196	243.717	262.695	290.171	243.803	80.0124	113.667	100.467	95.7948	96.7793	89.1126	104.347	90.2345	104.173	8.53323	8.1827	7.81596	7.80204	7.72288	8.28996	7.86232	8.06088	7.89781	8.14416	7.8255	8.19767	8.33143	7.95946	8.05697	7.86662
O43772	SLC25A20	Mitochondrial carnitine/acylcarnitine carrier protein (Carnitine/acylcarnitine translocase) (CAC) (Solute carrier family 25 member 20)	189.403	188.822	170.678	172.594	185.615	209.047	188.688	172.423	205.729	206.77	182.271	155.989	183.732	197.24	154.326	165.514	170.347	174.888	184.345	205.032	156.287	210.457	212.744	213.893	195.429	194.182	219.102	205.348	234.89	224.323	234.765	7.56532	7.56089	7.41513	7.43124	7.53617	7.70768	7.55986	7.42981	7.6846	7.69189	7.50994	7.2853	7.52146	7.62381	7.26984	7.37081
O43776	NARS1	Asparagine--tRNA ligase, cytoplasmic (EC 6.1.1.22) (Asparaginyl-tRNA synthetase) (AsnRS) (Asparaginyl-tRNA synthetase 1)	189.666	181.447	174.318	189.25	192.111	199.867	195.443	182.182	193.638	199.391	188.319	222.786	179.645	188.614	191.734	190.646	181.368	200.096	209.443	185.09	195.829	197.16	200.052	211.82	217.484	180.197	193.301	187.556	204.69	202.841	202.455	7.56732	7.5034	7.44558	7.56415	7.58579	7.6429	7.61061	7.50924	7.59722	7.63946	7.55703	7.79951	7.489	7.55929	7.58296	7.57475
O43791	SPOP	Speckle-type POZ protein (HIB homolog 1) (Roadkill homolog 1)	170.645	178.366	185.556	227.309	213.816	204.539	200.221	208.543	205.553	228.572	175.413	164.029	263.046	228.534	217.651	182.345	175.017	229.116	206.456	120.829	174.449	174.172	169.379	218.085	169.263	205.256	192.415	220.433	193.639	226.327	219.288	7.41486	7.4787	7.53571	7.82851	7.74022	7.67623	7.64545	7.7042	7.68337	7.8365	7.45461	7.35781	8.03917	7.83627	7.76587	7.51053
O43795	MYO1B	Unconventional myosin-Ib (MYH-1c) (Myosin I alpha) (MMI-alpha) (MMIa)	166.097	165.95	173.632	185.922	164.14	172.63	185.441	172.437	185.324	168.577	218.681	197.298	210.526	212.616	218.263	210.977	209.213	224.72	231.307	205.883	203.714	179.691	184.356	212.8	196.959	189.927	198.887	192.5	203.115	184.331	188.991	7.37588	7.37461	7.43989	7.53856	7.35879	7.43154	7.53482	7.42993	7.5339	7.39726	7.77269	7.62423	7.71785	7.73211	7.76993	7.72094
O43805	SSNA1	Sjoegren syndrome nuclear autoantigen 1 (Nuclear autoantigen of 14 kDa)	322.212	325.666	240.084	340.358	268.172	284.595	331.609	301.46	82.8586	310.779	286.14	1480.74	246.631	244.438	247.591	250.177	277.1	308.765	272.914	276.69	254.719	293.997	31.3036	48.7145	45.0773	114.581	25.9727	148.142	34.5851	36.6134	30.9055	8.33186	8.34725	7.90739	8.41091	8.06701	8.15277	8.37334	8.23582	6.37258	8.27975	8.16058	10.5321	7.94621	7.93333	7.95181	7.9668
O43808	SLC25A17	Peroxisomal membrane protein PMP34 (34 kDa peroxisomal membrane protein) (Solute carrier family 25 member 17)	111.221	156.789		196.2	114.759		177.872	213.832					239.931	260.317	235.824	206.797		168.394	293.3		166.458	157.633	157.537		181.036		149.701			125.413	174.108	6.79728	7.29268		7.61618	6.84247		7.4747	7.74033					7.90648	8.02413	7.88157	7.69207
O43809	NUDT21	Cleavage and polyadenylation specificity factor subunit 5 (Cleavage and polyadenylation specificity factor 25 kDa subunit) (CPSF 25 kDa subunit) (Cleavage factor Im complex 25 kDa subunit) (CFIm25) (Nucleoside diphosphate-linked moiety X motif 21) (Nudix motif 21) (Nudix hydrolase 21) (Pre-mRNA cleavage factor Im 68 kDa subunit)	197.834	203.261	181.776	198.177	181.926	186.406	176.975	184.047	182.673	194.986	226.85	219.601	179.728	187.145	180.901	225.726	213.536	169.871	233.149	228.648	199.223	196.447	155.078	190.435	194.679	187.118	190.873	193.467	203.787	176.959	182.787	7.62814	7.66719	7.50601	7.63065	7.50721	7.5423	7.4674	7.52393	7.51312	7.60723	7.82559	7.77874	7.48967	7.54801	7.49905	7.81843
O43813	LANCL1	Glutathione S-transferase LANCL1 (EC 2.5.1.18) (40 kDa erythrocyte membrane protein) (p40) (LanC-like protein 1)	203.811	189.796	183.601	190.308	175.158	176.59	198.969	171.601	208.079	196.21	214.04	180.601	174.701	212.197	189.972	233.186	200.382	187.856	240.296	220.858	201.889	208.393	215.506	217.978	213.538	202.039	202.902	201.375	198.58	207.465	207.456	7.67109	7.56831	7.52043	7.57219	7.45251	7.46426	7.6364	7.42291	7.70099	7.61625	7.74173	7.49666	7.44875	7.72926	7.56964	7.86534
O43815	STRN	Striatin	185.298	190.028	183.665	193.171	175.149	193.302	200.137	185.474	194.887	189.846	229.572	228.211	177.235	195.303	188.18	181.932	214.634	201.82	205.819	250.364	207.886	183.113	191.706	199.38	198.762	190.491	191.653	197.072	204.485	196.694	190.998	7.5337	7.57007	7.52093	7.59373	7.45244	7.59471	7.64484	7.53507	7.60649	7.56868	7.84281	7.83423	7.46952	7.60957	7.55597	7.50726
O43818	RRP9	U3 small nucleolar RNA-interacting protein 2 (RRP9 homolog) (U3 small nucleolar ribonucleoprotein-associated 55 kDa protein) (U3 snoRNP-associated 55 kDa protein) (U3-55K)	190.297	175.57	172.103	195.922	184.478	174.07	188.981	195.436	186.767	174.907	159.988	170.155	182.379	176.264	181.14	180.028	162.409	191.663	175.018	153.229	201.044	155.859	225.271	221.696	208.195	198.841	234.618	195.486	212.357	207.263	206.741	7.57211	7.4559	7.42713	7.61414	7.5273	7.44352	7.5621	7.61055	7.5451	7.45044	7.32182	7.41071	7.51079	7.4616	7.50096	7.49208
O43819	SCO2	Protein SCO2 homolog, mitochondrial	206.726	217.42	212.386	192.36	183.363	216.192	182.719	220.746	198.135	222.586	186.594	210.885	181.56	188.197	194.866	194.215	215.104	199.64	170.568	187.951	163.743	219.181	193.878	184.595	181.297	210.335	212.561	207.926	197.615	210.923	205.049	7.69158	7.76434	7.73055	7.58767	7.51856	7.75617	7.51348	7.78624	7.63034	7.79822	7.54376	7.72031	7.5043	7.5561	7.60634	7.60151
O43822	CFAP410	Cilia- and flagella-associated protein 410 (C21orf-HUMF09G8.5) (Leucine-rich repeat-containing protein 76) (YF5/A2)	403.759																	174.85					246				204.841			262.529		8.65735
O43823	AKAP8	A-kinase anchor protein 8 (AKAP-8) (A-kinase anchor protein 95 kDa) (AKAP 95)	210.503	195.278	214.505	199.538	212.445	211.962	217.74	202.837	205.178	198.541	178.665	316.253	208.296	200.781	190.651	222.977	179.012	204.995	166.246	172.324	216.21	173.284	208.438	183.166	197.322	196.867	197.078	194.98	191.902	195.86	193.691	7.7177	7.60938	7.74487	7.64052	7.73094	7.72766	7.76646	7.66418	7.68073	7.63329	7.48112	8.30493	7.70249	7.64948	7.57479	7.80075
O43824	GTPBP6	Putative GTP-binding protein 6 (Pseudoautosomal GTP-binding protein-like)	135.968	190.6	173.024	182.93	174.656	189.206	215.598	191.605	185.212	175.943	168.994	200.483	188.567	194.245	189.671	180.582	178.158	197.412	171.725	161.383	192.421	209.181	221.061	208.082	223.475	230.023	220.496	223.063	186.305	206.574	186.995	7.08712	7.5744	7.43483	7.51515	7.44837	7.56381	7.7522	7.58199	7.53304	7.45896	7.40083	7.64734	7.55894	7.60174	7.56736	7.49651
O43826	SLC37A4	Glucose-6-phosphate exchanger SLC37A4 (Glucose-5-phosphate transporter) (Glucose-6-phosphate translocase) (Solute carrier family 37 member 4) (Transformation-related gene 19 protein) (TRG-19)	147.279	211.817	197.443	211.1	165.584	138.738	248.906	231.522	184.722	186.657	211.329	202.134	136.792	213.603	152.846	167.986	209.719	229.654	175.015	223.365	170.227	268.038	155.803	87.0733	130.13	151.169	204.813	166.208	140.543	182.59	236.391	7.2024	7.72668	7.62529	7.72178	7.37142	7.11622	7.95946	7.85501	7.52921	7.54424	7.72335	7.65917	7.09584	7.73879	7.25594	7.39219
O43829	ZBTB14	Zinc finger and BTB domain-containing protein 14 (Zinc finger protein 161 homolog) (Zfp-161) (Zinc finger protein 478) (Zinc finger protein 5 homolog) (ZF5) (Zfp-5) (hZF5)			191.529						193.491			197.894												170.913		183.95		174.408						7.58142						7.59612			7.62858
O43837	IDH3B	Isocitrate dehydrogenase [NAD] subunit beta, mitochondrial (Isocitric dehydrogenase subunit beta) (NAD(+)-specific ICDH subunit beta)	186.635	147.077	183.674	178.151	194.702	180.05	182.754	185.31	181.363	184.96	167.649	176.147	228.375	213.558	240.462	251.263	177.703	196.893	199.471	159.694	216.609	203.056	212.002	205.439	213.548	205.424	202.562	215.563	201.225	209.752	186.997	7.54407	7.20042	7.521	7.47695	7.60513	7.49225	7.51376	7.5338	7.50273	7.53107	7.3893	7.46064	7.83526	7.73848	7.90966	7.97305
O43847	NRDC	Nardilysin (EC 3.4.24.61) (N-arginine dibasic convertase) (NRD convertase) (NRD-C) (Nardilysin convertase)	194.421	188.485	213.182	203.412	198.753	198.847	209.577	222.334	197.45	189.197	216.842	205.508	203.763	187.764	200.046	198.986	195.301	193.227	198.52	199.466	193.771	171.509	170.301	204.867	196.783	195.782	188.95	192.887	181.306	180.361	175.896	7.60304	7.55831	7.73594	7.66826	7.63483	7.63551	7.71134	7.79659	7.62535	7.56374	7.7605	7.68305	7.67075	7.55278	7.64419	7.63652
O43852	CALU	Calumenin (Crocalbin) (IEF SSP 9302)	207.001	190.718	161.37	174.472	179.01	172.014	175.617	179.65	176.197	171.774	180.795	195.945	187.798	203.609	184.964	214.371	198.671	176.282	208.707	235.865	197.993	256.314	191.731	204.382	207.007	195.672	200.892	211.581	208.811	201.441	219.855	7.6935	7.5753	7.33423	7.44685	7.4839	7.42638	7.45629	7.48905	7.46105	7.42436	7.49821	7.6143	7.55303	7.66965	7.5311	7.74397
O43854	EDIL3	EGF-like repeat and discoidin I-like domain-containing protein 3 (Developmentally-regulated endothelial cell locus 1 protein) (Integrin-binding protein DEL1)						189.96				212.731	146.039						198.638			221.412									242.981								7.56955				7.73289	7.19021
O43865	AHCYL1	S-adenosylhomocysteine hydrolase-like protein 1 (DC-expressed AHCY-like molecule) (IP(3)Rs binding protein released with IP(3)) (IRBIT) (Putative adenosylhomocysteinase 2) (S-adenosyl-L-homocysteine hydrolase 2) (AdoHcyase 2)	175.533	180.152	222.664	174.237	190.153	190.018	179.981	188.294	191.327	184.685	181.515	202.094	197.793	194.433	192.495	190.451	166.831	185.137	177.137	167.431	173.473	181.493	211.172	180.225	216.419	218.217	204.676	222.949	209.144	214.342	213.045	7.4556	7.49307	7.79872	7.4449	7.57102	7.56999	7.4917	7.55684	7.5799	7.52892	7.50394	7.65888	7.62785	7.60313	7.58867	7.57328
O43896	KIF1C	Kinesin-like protein KIF1C	220.701	209.62	205.182	201.254	227.854	207.643	217.666	230.512	225.298	217.061	238.459	252.697	242.989	209.504	232.591	181.786	241.559	242.76	170.795	231.099	199.102	162.525	173.497	163.985	185.602	164.024	158.432	157.945	163.202	162.551	174.336	7.78595	7.71163	7.68076	7.65287	7.83196	7.69796	7.76597	7.8487	7.81569	7.76196	7.8976	7.98126	7.92475	7.71083	7.86165	7.5061
O43909	EXTL3	Exostosin-like 3 (EC 2.4.1.223) (EXT-related protein 1) (Glucuronyl-galactosyl-proteoglycan 4-alpha-N-acetylglucosaminyltransferase) (Hereditary multiple exostoses gene isolog) (Multiple exostosis-like protein 3) (Putative tumor suppressor protein EXTL3)			178.141			122.818			207.861	209.367	178.432	150.891					265.257			230.464				164.218		240.352		247.526	167.532					7.47687			6.94038			7.69947	7.70989	7.47923	7.23737
O43913	ORC5	Origin recognition complex subunit 5	190.124	191.155	215.354	179.614	170.153	195.412	200.456	211.503	167.55	199.183	227.752	245.883	191.844	222.348	185.687	193.912	220.733	191.139	216.771	253.357	208.131	212.199	176.167	147.096	171.44	205.659	172.054	201.304	187.268	178.321	200.675	7.5708	7.5786	7.75057	7.48875	7.41069	7.61038	7.64714	7.72453	7.38844	7.63795	7.83132	7.94183	7.58379	7.79668	7.53673	7.59926
O43920	NDUFS5	NADH dehydrogenase [ubiquinone] iron-sulfur protein 5 (Complex I-15 kDa) (CI-15 kDa) (NADH-ubiquinone oxidoreductase 15 kDa subunit)	236.757	211.843	192.964	189.937	193.393	235.135	225.995	222.961	190.029	223.695	196.595	184.375	179.135	205.6	179.96	192.07	182.027	231.486	173.396	186.636	167.527	237.191	222.638	165.337	204.349	172.656	212.748	186.661	249.662	231.287	189.729	7.88726	7.72685	7.59219	7.56938	7.59539	7.87735	7.82015	7.80065	7.57008	7.80539	7.61908	7.5265	7.4849	7.6837	7.49153	7.58549
O43924	PDE6D	Retinal rod rhodopsin-sensitive cGMP 3',5'-cyclic phosphodiesterase subunit delta (GMP-PDE delta) (Protein p17)	151.168	219.031		221.593	221.995	201.214	253.368	206.133		187.134	187.154		231.99	202.73	202.438	193.039	183.565	210.97	212.776	182.512	207.889	221.836	194.112		220.526		205.345		203.424	222.794	228.238	7.24001	7.77499		7.79177	7.79438	7.65259	7.98509	7.68743		7.54793	7.54808		7.85792	7.66341	7.66134	7.59275
O43929	ORC4	Origin recognition complex subunit 4	184.621	173.429	191.854	203.173	189.111	188.61	173.243	176.968	201.089	198.466	188.005	181.802	195.193	196.704	189.849	192.249	180.739	206.551	195.191	173.339	189.699	197.019	190.708	202.92	184.627	187.544	186.927	194.564	199.033	202.55	189.086	7.52842	7.4382	7.58386	7.66656	7.56309	7.55927	7.43665	7.46734	7.65169	7.63275	7.55462	7.50622	7.60875	7.61988	7.56871	7.58683
O43933	PEX1	Peroxisome biogenesis factor 1 (Peroxin-1) (Peroxisome biogenesis disorder protein 1)	198.834	266.087	190.026	230.964	197.569	203.869	230.657	232.754	217.025	211.178	205.13	188.855	198.71	209.449	196.669	191.858	228.958	197.414	206.961	206.084	208.955	182.466	196.008	204.059	175.083	186.952	206.271	177.502	184.996	205.572	215.141	7.63542	8.05575	7.57005	7.85152	7.62621	7.6715	7.8496	7.86266	7.76172	7.72231	7.6804	7.56113	7.63452	7.71045	7.61962	7.58389
O43934	MFSD11	UNC93-like protein MFSD11 (Major facilitator superfamily domain-containing protein 11) (Protein ET)		242.626	199.814	60.4978	37.6042	66.7175	158.516	205.227	52.7056	80.6006	345.687	573.278	392.77	220.337	112.399	173.275	236.705		139.136	562.767	191.572	497.559		82.7812	59.3215	152.026		195.443	174.013		198.8		7.92259	7.64251	5.91881	5.23282	6.05999	7.30849	7.68107	5.71988	6.33272	8.43332	9.16309	8.61754	7.78357	6.81249	7.43692
O60216	RAD21	Double-strand-break repair protein rad21 homolog (hHR21) (Nuclear matrix protein 1) (NXP-1) (SCC1 homolog) [Cleaved into: 64-kDa C-terminal product (64-kDa carboxy-terminal product) (65-kDa carboxy-terminal product)]	177.633	195.67	186.216	219.304	188.867	202.952	195.774	194.74	204.434	192.7	191.102	177.879	199.385	204.89	204.137	213.184	196.285	208.538	224.654	196.105	196.124	187.785	202.146	217.399	198.438	190.187	200.986	202.081	196.874	188.198	194.324	7.47276	7.61228	7.54083	7.77679	7.56123	7.66499	7.61305	7.6054	7.67549	7.59022	7.5782	7.47476	7.63941	7.67871	7.6734	7.73596
O60220	TIMM8A	Mitochondrial import inner membrane translocase subunit Tim8 A (Deafness dystonia protein 1) (X-linked deafness dystonia protein)	347.257	345	301.88	325.682	306.421	306.388	287.281	299.716	227.367	303.212	217.694	265.062	237.184	336.023	250.589	332.416	222.586	244.564	286.097	265.353	282.699	263.347	57.5825	65.6442	86.6638	33.6382	41.1972	37.1122	25.6019	52.8099	71.6814	8.43986	8.43045	8.23783	8.34732	8.25937	8.25921	8.16632	8.22745	7.82888	8.24418	7.76616	8.05018	7.88986	8.39242	7.96918	8.37685
O60231	DHX16	Pre-mRNA-splicing factor ATP-dependent RNA helicase DHX16 (EC 3.6.4.13) (ATP-dependent RNA helicase #3) (DEAH-box protein 16)	184.006	188.317	189.623	200.013	185.002	200.365	197.562	199.235	204.965	197.481	184.35	180.941	202.202	184.3	199.668	186.36	191.463	184.01	197.308	184.931	186.486	209.245	199.618	222.931	209.376	199.233	205.672	215.364	210.737	196.723	205.901	7.52361	7.55702	7.56699	7.64395	7.53139	7.64649	7.62616	7.63833	7.67924	7.62557	7.5263	7.49938	7.65965	7.52591	7.64146	7.54195
O60232	ZNRD2	Protein ZNRD2 (Autoantigen p27) (Sjoegren syndrome/scleroderma autoantigen 1) (Zinc ribbon domain-containing protein 2)	209.698	229.907	215.514	216.25	194.175	236.374	235.127	227.778	246.345	216.156	216.325	225.219	213.83	242.312	203.576	194.844	212.269	284.394	257.208	219.777	245.121	222.47	170.841	165.319	161.176	118.366	148.394	102.891	151.31	175.803	91.9628	7.71217	7.84491	7.75164	7.75656	7.60121	7.88493	7.87729	7.83149	7.94454	7.75593	7.75706	7.81518	7.74032	7.92072	7.66943	7.60617
O60234	GMFG	Glia maturation factor gamma (GMF-gamma)	187.943	173.873	199.587	166.838	130.955	219.241	174.306	183.66	183.264	208.125	221.096	208.815	204.82	230.026	196.857	141.554	209.257	218.988	179.134	217.427	225.603	202.678	199.702	192.411	176.127	207.286	220.567	214.875	199.989	179.146	184.364	7.55415	7.44189	7.64087	7.3823	7.03293	7.77637	7.44548	7.5209	7.51778	7.70131	7.78853	7.70608	7.67821	7.84565	7.621	7.14521
O60237	PPP1R12B	Protein phosphatase 1 regulatory subunit 12B (Myosin phosphatase-targeting subunit 2) (Myosin phosphatase target subunit 2)			240.794						178.955			214.463												178.355		154.216		216.617						7.91166						7.48345			7.74458
O60239	SH3BP5	SH3 domain-binding protein 5 (SH3BP-5) (SH3 domain-binding protein that preferentially associates with BTK)			167.926						187.808			225.102												134.103		219.841		208.141						7.39168						7.55311			7.81444
O60244	MED14	Mediator of RNA polymerase II transcription subunit 14 (Activator-recruited cofactor 150 kDa component) (ARC150) (Cofactor required for Sp1 transcriptional activation subunit 2) (CRSP complex subunit 2) (Mediator complex subunit 14) (RGR1 homolog) (hRGR1) (Thyroid hormone receptor-associated protein complex 170 kDa component) (Trap170) (Transcriptional coactivator CRSP150) (Vitamin D3 receptor-in…	173.843	177.635	179.414	179.364	195.413	197.725	173.109	211.929	191.922	193.866	194.075	164.191	194.018	199.595	186.776	173.095	192.162	203.209	194.239	180.635	169.749	227.782	207.994	218.797	168.655	206.495	210.094	187.6	209.203	223.571	222.343	7.44164	7.47278	7.48715	7.48675	7.61039	7.62735	7.43553	7.72743	7.58438	7.59891	7.60047	7.35923	7.60005	7.64094	7.54516	7.43542
O60245	PCDH7	Protocadherin-7 (Brain-heart protocadherin) (BH-Pcdh)	127.05	185.14	160.338	128.845	181.712	149.867	145.604	158.407	170.858	143.178	207.188	213.849	211.28	198.911	204.196	194.029	209.711	224.909	40.8179	190.287	208.27	409.836	259.72	258.366	226.406	256.812	272.277	222.329	243.819	274.804	300.562	6.98926	7.53247	7.32497	7.00949	7.50551	7.22754	7.18591	7.30749	7.41665	7.16167	7.6948	7.74045	7.72302	7.63598	7.67381	7.60013
O60256	PRPSAP2	Phosphoribosyl pyrophosphate synthase-associated protein 2 (PRPP synthase-associated protein 2) (41 kDa phosphoribosypyrophosphate synthetase-associated protein) (PAP41)	185.162	182.1	206.656	196.78	189.201	223.667	200.199	198.457	197.564	204.774	175.555	188.204	219.016	189.928	206.566	199.039	196.518	213.894	193.543	165.138	190.809	184.69	191.925	226.177	201.617	215.249	211.507	235.964	203.993	189.359	177.611	7.53264	7.50859	7.69109	7.62044	7.56377	7.80521	7.64529	7.63268	7.62617	7.67789	7.45578	7.55615	7.77489	7.56931	7.69046	7.63691
O60262	GNG7	Guanine nucleotide-binding protein G(I)/G(S)/G(O) subunit gamma-7	165.921	221.463	296.704	222.495	218.428	193.374	230.377	255.392	311.549	260.48	302.115	257.095	279.099	312.742	266.657	351.525	314.314	243.724	280.221	299.54	300.317	209.854	185.08	191.953	125.54	95.8491	112.034	120.804	99.1	110.607	115.454	7.37435	7.79093	8.21288	7.79763	7.77102	7.59525	7.84785	7.99657	8.28331	8.02503	8.23895	8.00616	8.12463	8.28883	8.05884	8.45748
O60264	SMARCA5	SWI/SNF-related matrix-associated actin-dependent regulator of chromatin subfamily A member 5 (SWI/SNF-related matrix-associated actin-dependent regulator of chromatin A5) (EC 3.6.4.-) (Sucrose nonfermenting protein 2 homolog) (hSNF2H)	199.03	188.134	193.797	204.645	188.144	198.964	200.442	196.607	197.107	189.487	206.047	226.583	200.654	194.211	195.335	210.443	198.32	194.679	202.564	182.687	202.146	196.549	190.588	195.439	188.772	184.633	195.963	188.793	202.126	200.102	190.331	7.63684	7.55562	7.5984	7.67698	7.55569	7.63636	7.64704	7.61917	7.62283	7.56596	7.68683	7.82389	7.64857	7.60148	7.60981	7.71729
O60266	ADCY3	Adenylate cyclase type 3 (EC 4.6.1.1) (ATP pyrophosphate-lyase 3) (Adenylate cyclase type III) (AC-III) (Adenylate cyclase, olfactive type) (Adenylyl cyclase 3) (AC3)	156.855		206.33		153.981	223.796			214.143	211.03	223.51	191.287	130.303	172.453	152.263	156.851	235.217	244.992		242.495	97.0973		191.767	229.744	226.06	231.581	199.175	203.876	208.571	231.077		7.29329		7.68881		7.26661	7.80604			7.74243	7.72131	7.8042	7.57959	7.02572	7.43006	7.25042	7.29325
O60271	SPAG9	C-Jun-amino-terminal kinase-interacting protein 4 (JIP-4) (JNK-interacting protein 4) (Cancer/testis antigen 89) (CT89) (Human lung cancer oncogene 6 protein) (HLC-6) (JNK-associated leucine-zipper protein) (JLP) (Mitogen-activated protein kinase 8-interacting protein 4) (Proliferation-inducing protein 6) (Protein highly expressed in testis) (PHET) (Sperm surface protein) (Sperm-associated antige…	183.49	197.141	173.755	188.381	183.601	178.292	183.867	181.493	176.767	182.701	183.718	183.267	171.082	177.78	178.107	185.71	183.994	174.724	188.467	211.191	194.352	208.242	218.96	232.618	216.332	234.527	208.3	228.357	228.131	218.312	234.244	7.51956	7.62308	7.44091	7.55751	7.52043	7.4781	7.52252	7.50377	7.4657	7.51334	7.52135	7.5178	7.41854	7.47395	7.4766	7.53691
O60279	SUSD5	Sushi domain-containing protein 5	274.966	238.128	284.223	200.722	199.482	193.312	207.494	212.003	160.147	217.943	293.741	430.273	284.463	245.326	201.501	196.411	253.173	194.81	237.811	351.528	225.389	243.701	116.235	74.7274	114.281	194.157	138.666	141.883	103.891	99.9339	159.306	8.10311	7.89559	8.15088	7.64906	7.64012	7.59479	7.69692	7.72794	7.32325	7.76781	8.1984	8.74911	8.1521	7.93856	7.65464	7.61773
O60281	ZNF292	Zinc finger protein 292	262.286		240.443		196.399	184.234			130.379	198.662	206.538	472.706	161.706	142.761	169.011	225.348	204.545	212.166		196.154	208.446		242.356	93.8084	185.834	270.59	251.597	216.908	207.242	227.206		8.03499		7.90955		7.61765	7.52539			7.02657	7.63417	7.69026	8.8848	7.33723	7.15745	7.40098	7.81601
O60282	KIF5C	Kinesin heavy chain isoform 5C (Kinesin heavy chain neuron-specific 2)	192.713	174.059	193.008	223.192	205.493	186.648	210.506	187.429	215.217	166.656	160.861	145.891	173.356	170.341	188.32	196.907	155.203	155.558	172.273	150.191	177.007	189.982	230.179	255.518	235.077	229.388	218.612	222.592	242.619	222.537	211.173	7.59031	7.44343	7.59252	7.80214	7.68295	7.54417	7.71772	7.5502	7.74965	7.38073	7.32967	7.18874	7.43759	7.41228	7.55705	7.62137
O60287	URB1	Nucleolar pre-ribosomal-associated protein 1 (Nucleolar protein 254 kDa) (URB1 ribosome biogenesis 1 homolog)	164.736	170.658	192.978	206.361	180.478	189.483	179.205	194.741	185.243	192.878	166.485	163.027	173.229	198.146	194.529	177.454	177.902	176.017	184.616	162.308	186.092	210.912	199.116	203.86	210.252	214.277	221.754	215.304	200.078	206.365	200.652	7.36401	7.41496	7.59229	7.68903	7.49568	7.56593	7.48546	7.60541	7.53327	7.59154	7.37925	7.34897	7.43653	7.63042	7.60384	7.4713
O60291	MGRN1	E3 ubiquitin-protein ligase MGRN1 (EC 2.3.2.27) (Mahogunin RING finger protein 1) (RING finger protein 156) (RING-type E3 ubiquitin transferase MGRN1)	185.254	212.988	244.454	225.313	169.722	165.561	197.562	189.885	131.098	226.895	231.759	338.584	237.427	168.962	226.151	250.184	250.883	213.209	209.563	263.418	296.805	222.806	232.825	124.301	242.103	277.286	240.195	250.567	198.553	200.919	181.363	7.53336	7.73463	7.93342	7.81579	7.40703	7.37122	7.62616	7.56898	7.03451	7.82588	7.85648	8.40337	7.89134	7.40055	7.82114	7.96684
O60292	SIPA1L3	Signal-induced proliferation-associated 1-like protein 3 (SIPA1-like protein 3) (SPA-1-like protein 3)	124.36	140.699	183.484	191.395	255.859	175.816	182.153	206.825	140.853	171.433	205.125	223.14	243.784	232.824	223.274	242.931	204.471	198.395	192.162	217.879	238.846	181.325	204.18	129.756	269.321	174.322	178.25	184.598	153.561	201.836	190.633	6.95838	7.13647	7.51951	7.58041	7.9992	7.45792	7.50901	7.69226	7.13805	7.42151	7.68036	7.80181	7.92946	7.86309	7.80267	7.9244
O60293	ZFC3H1	Zinc finger C3H1 domain-containing protein (Coiled-coil domain-containing protein 131) (Proline/serine-rich coiled-coil protein 2)	220.239	200.678	202.644	209.635	217.579	186.88	190.358	194.391	239.606	199.847	179.068	161.281	167.901	189.82	175.478	193.451	187.851	205.914	185.131	189.98	181.787	194.143	210.621	239.407	202.156	183.942	204.054	195.273	216.752	208.349	205.138	7.78293	7.64874	7.6628	7.71174	7.7654	7.54597	7.57257	7.60282	7.90452	7.64275	7.48437	7.33344	7.39147	7.56849	7.45514	7.59582
O60294	LCMT2	tRNA wybutosine-synthesizing protein 4 (tRNA yW-synthesizing protein 4) (EC 2.1.1.290) (EC 2.3.1.231) (Leucine carboxyl methyltransferase 2) (tRNA(Phe) (7-(3-amino-3-(methoxycarbonyl)propyl)wyosine(37)-N)-methoxycarbonyltransferase) (tRNA(Phe) (7-(3-amino-3-carboxypropyl)wyosine(37)-O)-methyltransferase)	230.811	182.086	244.002	199.019	198.127	208.925	256.72	243.307	225.974	210.933	262.895	206.096	220.601	234.676	232.811	228.507	247.06	254.808	201.223	235.247	185.668	196.759	171.523	103.855	204.525	119.178	184.962	101.588	164.943	155.155	191.284	7.85057	7.50847	7.93075	7.63677	7.63028	7.70684	8.00405	7.92664	7.82001	7.72064	8.03834	7.68718	7.7853	7.87453	7.86302	7.83609
O60299	LZTS3	Leucine zipper putative tumor suppressor 3 (ProSAP-interacting protein 1) (ProSAPiP1)			330.511						18.6482			829.231												48.3832		328.206		233.386						8.36856						4.22096			9.69563
O60304	ZNF500	Zinc finger protein 500 (Zinc finger protein with KRAB and SCAN domains 18)						235.409				197.156	191.593						213.316			188.595									181.608								7.87903				7.62319	7.5819
O60306	AQR	RNA helicase aquarius (EC 3.6.4.13) (Intron-binding protein of 160 kDa) (IBP160)	182.034	208.891	190.527	217.962	208.102	207.115	207.873	203.773	211.749	204.157	195.191	193.736	202.627	213.34	217.144	215.542	196.334	212.512	219.369	184.989	182.396	202.696	205.851	196.097	196.607	180.39	197.436	190.76	197.261	205.051	193.762	7.50807	7.7066	7.57385	7.76793	7.70114	7.69429	7.69956	7.67082	7.72621	7.67354	7.60874	7.59795	7.66269	7.73701	7.76251	7.75183
O60308	CEP104	Centrosomal protein of 104 kDa (Cep104)	167.051					151.069				192.871	149.093						172.008	193.301		179.281			231.168				201.037		259.897	195.127		7.38415					7.23906				7.59149	7.22007
O60313	OPA1	Dynamin-like 120 kDa protein, mitochondrial (EC 3.6.5.5) (Optic atrophy protein 1) [Cleaved into: Dynamin-like 120 kDa protein, form S1]	190.832	185.597	178.299	190.023	196.044	176.588	183.793	183.718	196.849	186.147	203.328	190.995	198.92	213.952	210.076	223.48	192.252	204.168	222.232	200.437	211.574	187.324	200.415	194.701	211.236	190.117	174.186	188.657	189.268	201.314	189.236	7.57616	7.53603	7.47815	7.57003	7.61503	7.46424	7.52194	7.52135	7.62095	7.5403	7.66767	7.57739	7.63604	7.74114	7.71477	7.804
O60315	ZEB2	Zinc finger E-box-binding homeobox 2 (Smad-interacting protein 1) (SMADIP1) (Zinc finger homeobox protein 1b)		159.615	155.67	175.406	194.849	144.442	182.319	177.188	191.502	163.732	192.513	198.944	171.17	207.774	239.876	286.444	187.076		224.974	182.025	147.385	232.084		226.081	208.736	213.212		207.305	187.468		211.909		7.31845	7.28235	7.45456	7.60621	7.17434	7.51032	7.46914	7.58122	7.35519	7.58882	7.63622	7.41928	7.69887	7.90615	8.16211
O60318	MCM3AP	Germinal-center associated nuclear protein (GANP) (EC 2.3.1.48) (80 kDa MCM3-associated protein) (MCM3 acetylating protein) (MCM3AP) (EC 2.3.1.-) (MCM3 acetyltransferase)	179.589	197.147	212.3	220.857	217.962	231.428	232.001	198.262	233.616	221.569	192.24	156.632	171.98	172.595	180.919	177.19	187.531	178.9	195.139	187.732	175.517	178.38	194.529	209.008	201.478	196.972	187.309	201.687	213.709	203.756	190.198	7.48856	7.62313	7.72996	7.78697	7.76794	7.85442	7.85799	7.63126	7.86799	7.79161	7.58677	7.29123	7.4261	7.43125	7.4992	7.46915
O60331	PIP5K1C	Phosphatidylinositol 4-phosphate 5-kinase type-1 gamma (PIP5K1gamma) (PtdIns(4)P-5-kinase 1 gamma) (EC 2.7.1.68) (Type I phosphatidylinositol 4-phosphate 5-kinase gamma)	303.585		207.858			144.934			146.744	127.98	236.445	220.635					237.377	219.492		241.382			282.224	150.763		229.887	232.699	250.253	160.61	231.522		8.24596		7.69945			7.17926			7.19716	6.99977	7.88536	7.78552
O60333	KIF1B	Kinesin-like protein KIF1B (Klp)	187.277	191.077	193.404	235.764	248.069	187.466	195.875	200.49	137.199	220.084	189.079	360.92	223.263	192.603	227.832	204.019	211.742	200.503	178.065	181.605	173.467	154.863	215.726	160.328	212.454	186.461	213.822	187.054	220.355	184.526	176.481	7.54903	7.57801	7.59547	7.8812	7.9546	7.55049	7.61379	7.64738	7.10013	7.78191	7.56285	8.49554	7.8026	7.58949	7.83183	7.67256
O60337	MARCHF6	E3 ubiquitin-protein ligase MARCHF6 (EC 2.3.2.27) (Doa10 homolog) (Membrane-associated RING finger protein 6) (Membrane-associated RING-CH protein VI) (MARCH-VI) (Protein TEB-4) (RING finger protein 176) (RING-type E3 ubiquitin transferase MARCHF6)			241.968			204.715			198.236	229.852	326.744	201.473					254.184			268.491				177.65		177.35		184.387	211.206					7.91867			7.67747			7.63108	7.84456	8.35202	7.65444
O60341	KDM1A	Lysine-specific histone demethylase 1A (EC 1.14.99.66) (BRAF35-HDAC complex protein BHC110) (Flavin-containing amine oxidase domain-containing protein 2) ([histone H3]-dimethyl-L-lysine(4) FAD-dependent demethylase 1A)	185.763	175.224	182.725	163.907	200.942	190.491	176.944	187.179	164.515	198.157	180.413	181.63	188.203	192.928	191.656	179.994	200.666	204.734	193.437	192.574	177.641	172.905	214.635	213.226	213.485	209.52	218.093	216.786	201.876	216.89	201.106	7.53732	7.45306	7.51353	7.35673	7.65064	7.57358	7.46715	7.54827	7.36207	7.6305	7.49516	7.50486	7.55614	7.59192	7.58237	7.49181
O60343	TBC1D4	TBC1 domain family member 4 (Akt substrate of 160 kDa) (AS160)	220.911	195.652	201.075	190.508	188.596	192.89	204.136	188.991	196.96	186.711	217.232	199.897	191.032	206.862	203.919	201.426	207.616	207.202	222.077	211.42	188.519	172.066	189.786	192.678	202.311	186.182	189.729	189.986	186.271	197.442	181.633	7.78732	7.61214	7.65159	7.57371	7.55916	7.59163	7.67339	7.56217	7.62176	7.54466	7.76309	7.64312	7.57767	7.69253	7.67185	7.65411
O60346	PHLPP1	PH domain leucine-rich repeat-containing protein phosphatase 1 (EC 3.1.3.16) (Pleckstrin homology domain-containing family E member 1) (PH domain-containing family E member 1) (Suprachiasmatic nucleus circadian oscillatory protein) (hSCOP)			173.281		253.895				164.065			158.137	220.025	212.402	218.554	121.661					145.302			221.15	220.487	206.581		200.234						7.43697		7.98809				7.35812			7.30503	7.78152	7.73065	7.77185	6.92673
O60347	TBC1D12	TBC1 domain family member 12			147.869						187.945			123.516												142.504		163.156		116.852						7.20818						7.55417			6.94856
O60353	FZD6	Frizzled-6 (Fz-6) (hFz6)			78.5475						55.25			562.457												140.052		179.285		259.3						6.29549						5.7879			9.1356
O60361	NME2P1	Putative nucleoside diphosphate kinase (NDK) (NDP kinase) (EC 2.7.4.6)	176.7	166.988	200.993	166.016	150.962	189.838	168.406	178.335	173.431	180.794	173.456	170.48	184.827	186.809	155.722	182.439	170.131	173.707	170.254	167.177	167.495	249.732	193.938	239.677	217.878	266.734	229.955	233.365	235.261	216.557	226.063	7.46516	7.3836	7.651	7.37518	7.23804	7.56863	7.3958	7.47845	7.43822	7.4982	7.43843	7.41346	7.53004	7.54542	7.28283	7.51127
O60423	ATP8B3	Phospholipid-transporting ATPase IK (EC 7.6.2.1) (ATPase class I type 8B member 3)			221.375						220.628			193.656												194.022		234.413		205.427						7.79035						7.78547			7.59735
O60427	FADS1	Acyl-CoA (8-3)-desaturase (EC 1.14.19.44) (Delta(5) fatty acid desaturase) (D5D) (Delta(5) desaturase) (Delta-5 desaturase) (Fatty acid desaturase 1)	211.892	196.668	237.494	211.313	228.267	252.5	243.068	203.644	230.557	252.213	205.011	172.657	146.179	174.642	206.526	240.232	237.898	183.5	196.59	222.974	307.073	150.033	139.929	176.782	246.477	150.709	169.615	160.061	166.605	166.098	180.833	7.72718	7.61962	7.89175	7.72324	7.83458	7.98014	7.92521	7.66991	7.84898	7.9785	7.67955	7.43177	7.1916	7.44826	7.69018	7.90828
O60443	GSDME	Gasdermin-E (Inversely correlated with estrogen receptor expression 1) (ICERE-1) (Non-syndromic hearing impairment protein 5) [Cleaved into: Gasdermin-E, N-terminal (GSDME-NT); Gasdermin-E, C-terminal (GSDME-CT)]	135.721	182.638	177.013	193.152	219.474	243.609	194.268	167.728	230.999	199.493	208.687	118.081	209.787	246.543	244.36	238.654	232.97	170.935	191.477	239.204	295.838	152.807	190.165	169.291	241.43	160.388	157.843	159.586	188.697	181.782	158.58	7.0845	7.51285	7.46771	7.59359	7.7779	7.92842	7.60191	7.38998	7.85174	7.6402	7.7052	6.88364	7.71278	7.9457	7.93286	7.89877
O60447	EVI5	Ecotropic viral integration site 5 protein homolog (EVI-5) (Neuroblastoma stage 4S gene protein)	211.214	178.04	202.455	254.474	220.253	225.767	205.142	191.756	183.599	215.076	198.39	230.493	185.77	171.73	228.961	190.465	192.822	250.721	207.23	198.481	159.643	190.254	215.69	175.894	213.487	204.091	218.313	179.123	195.838	156.101	173.501	7.72256	7.47606	7.66146	7.99137	7.78302	7.81869	7.68048	7.58313	7.52041	7.7487	7.63219	7.84858	7.53737	7.42399	7.83896	7.57338
O60462	NRP2	Neuropilin-2 (Vascular endothelial cell growth factor 165 receptor 2)			197.714			236.394			234.488	168.048	175.875	178.527					241.729			258.961				243.265		216.295		210.604	214.634					7.62727			7.88505			7.87337	7.39273	7.4584	7.48
O60476	MAN1A2	Mannosyl-oligosaccharide 1,2-alpha-mannosidase IB (EC 3.2.1.113) (Mannosidase alpha class 1A member 2) (Processing alpha-1,2-mannosidase IB) (Alpha-1,2-mannosidase IB)			171.675		190.187	253.084			168.842	195.272	180.888	126.971	148.451	162.793	160.284	172.252	177.934			164.802	196.98			200.251	183.359	153.419		139.793	230.811					7.42353		7.57128	7.98347			7.39953	7.60934	7.49896	6.98835	7.21384	7.3469	7.32448	7.42837
O60488	ACSL4	Long-chain-fatty-acid--CoA ligase 4 (EC 6.2.1.3) (Arachidonate--CoA ligase) (EC 6.2.1.15) (Long-chain acyl-CoA synthetase 4) (LACS 4)	189.243	190.304	185.939	189.542	187.668	199.818	201.463	198.02	182.721	196.997	167.302	181.25	186.66	178.023	183.41	180.321	182.681	176.737	188.852	161.859	185.642	195.041	217.196	232.172	219.092	222.419	216.038	223.931	220.592	215.276	218.354	7.56409	7.57216	7.53869	7.56637	7.55204	7.64254	7.65437	7.6295	7.5135	7.62203	7.38631	7.50183	7.54427	7.47592	7.51892	7.49442
O60493	SNX3	Sorting nexin-3 (Protein SDP3)	206.398	180.088	205.677	213.933	194.773	189.495	196.356	192.255	191.557	179.843	275.89	179.259	183.124	196.278	200.618	192.816	195.363	184.352	211.389	209.679	182.467	196.071	167.59	208.463	192.293	188.972	172.551	197.899	205.812	187.276	184.095	7.68928	7.49256	7.68423	7.74101	7.60565	7.56602	7.61733	7.58688	7.58163	7.4906	8.10795	7.4859	7.51667	7.61676	7.6483	7.59108
O60499	STX10	Syntaxin-10 (Syn10)	225.742	197.469	187.226	208.623	207.546	231.851	182.333	215.171	213.051	217.302	188.981	185.447	188.553	178.521	199.902	217.187	202.519	224.413	222.495	179.136	182.489	183.356	215.228	200.527	203.298	174.924	219.922	178.394	217.643	210.318	213.319	7.81853	7.62548	7.54864	7.70475	7.69729	7.85705	7.51043	7.74934	7.73505	7.76356	7.5621	7.53486	7.55883	7.47995	7.64315	7.76279
O60502	OGA	Protein O-GlcNAcase (OGA) (EC 3.2.1.169) (Beta-N-acetylglucosaminidase) (Beta-N-acetylhexosaminidase) (Beta-hexosaminidase) (Meningioma-expressed antigen 5) (N-acetyl-beta-D-glucosaminidase) (N-acetyl-beta-glucosaminidase) (Nuclear cytoplasmic O-GlcNAcase and acetyltransferase) (NCOAT)	194.537	195.131	195.123	201.57	208.793	213.043	197.766	202.794	225.057	210.17	220.639	201.188	212.166	212.023	221.046	224.149	219.54	209.824	224.144	213.563	224.009	170.975	171.529	188.073	177.108	163.47	167.96	168.479	175.901	177.359	169.67	7.6039	7.6083	7.60824	7.65513	7.70593	7.735	7.62765	7.66387	7.81414	7.71541	7.78554	7.6524	7.72905	7.72808	7.7882	7.80831
O60503	ADCY9	Adenylate cyclase type 9 (EC 4.6.1.1) (ATP pyrophosphate-lyase 9) (Adenylate cyclase type IX) (ACIX) (Adenylyl cyclase 9) (AC9)		224.622	273.619	265.885	168.615	221.246	233.757	196.722	99.9324	199.069	211.301	372.457	197.709	169.558	182.507	168.362	198.516		227.135	193.985	185.898	140.524		112.068	173.25	204.888		231.028	169.14		177.604		7.81135	8.09602	8.05466	7.39759	7.78951	7.86887	7.62001	6.64288	7.63713	7.72316	8.54093	7.62724	7.40564	7.51181	7.39542
O60504	SORBS3	Vinexin (SH3-containing adapter molecule 1) (SCAM-1) (Sorbin and SH3 domain-containing protein 3)	346.697	201.11		206.913		99.0197	220.935	255.122		191.745	87.9523						189.577	213.836	194.888	122.212		162.932	274.419				264.209		165.391	286.427	219.159	8.43753	7.65184		7.69288		6.62964	7.78748	7.99504		7.58304	6.45865
O60506	SYNCRIP	Heterogeneous nuclear ribonucleoprotein Q (hnRNP Q) (Glycine- and tyrosine-rich RNA-binding protein) (GRY-RBP) (NS1-associated protein 1) (Synaptotagmin-binding, cytoplasmic RNA-interacting protein)	217.654	195.452	184.95	203.898	196.929	206.343	189.516	193.996	190.904	190.975	215.674	232.115	189.488	193.579	190.839	217.458	197.44	204.472	196.92	217.309	207.508	210.782	195.827	189.866	199.654	180.701	188.56	191.655	193.078	200.275	183.932	7.7659	7.61067	7.53099	7.6717	7.62153	7.6889	7.56618	7.59988	7.5767	7.57724	7.75271	7.8587	7.56596	7.59678	7.57621	7.76459
O60507	TPST1	Protein-tyrosine sulfotransferase 1 (EC 2.8.2.20) (Tyrosylprotein sulfotransferase 1) (TPST-1)	192.605	215.106	138.589	226.817	217.888	209.292	179.179	211.098	121.072	206.592	164.411	153.113	150.858	191.031	178.081	204.413	177.773	145.664	216.839	124.883	199.28	244.044	248.5	132.539	203.247	256.042	188.061	317.277	207.866	196.07	205.406	7.5895	7.7489	7.11467	7.82539	7.76744	7.70937	7.48526	7.72177	6.91973	7.69064	7.36116	7.25845	7.23705	7.57766	7.47639	7.67534
O60508	CDC40	Pre-mRNA-processing factor 17 (Cell division cycle 40 homolog) (EH-binding protein 3) (Ehb3) (PRP17 homolog) (hPRP17)	197.08	212.417	218.879	220.114	218.859	212.63	209.329	186.959	213.6	201.91	181.453	239.572	210.578	199.558	227.752	222.604	196.359	193.966	227.455	199.424	209.262	197.432	187.7	179.456	194.245	191.906	180.646	172.68	194.574	192.084	201.174	7.62264	7.73076	7.77399	7.78211	7.77386	7.7322	7.70963	7.54658	7.73877	7.65757	7.50345	7.90431	7.71821	7.64067	7.83132	7.79834
O60513	B4GALT4	Beta-1,4-galactosyltransferase 4 (Beta-1,4-GalTase 4) (Beta4Gal-T4) (b4Gal-T4) (EC 2.4.1.-) (Beta-N-acetylglucosaminyl-glycolipid beta-1,4-galactosyltransferase) (Lactotriaosylceramide beta-1,4-galactosyltransferase) (EC 2.4.1.275) (N-acetyllactosamine synthase) (EC 2.4.1.90) (Nal synthase) (UDP-Gal:beta-GlcNAc beta-1,4-galactosyltransferase 4) (UDP-galactose:beta-N-acetylglucosamine beta-1,4-gal…			151.334						248.308			159.733												222.153		179.51		168.363						7.24159						7.95599			7.31952
O60518	RANBP6	Ran-binding protein 6 (RanBP6)	178.879	188.949	182.795	198.744	198.659	242.58	205.001	217.061	197.407	229.862	173.952	181.614	188.535	181.507	218.956	175.127	200.783	204.397	198.882	152.388	173.56	163.616	169.918	222.374	202.889	185.93	193.765	202.319	196.336	196.122	180.608	7.48284	7.56185	7.51408	7.63477	7.63415	7.92232	7.67949	7.76196	7.62503	7.84463	7.44255	7.50473	7.55869	7.50388	7.7745	7.45226
O60519	CREBL2	cAMP-responsive element-binding protein-like 2	243.082																	194.703					240.262				150.3			222.01		7.9253
O60524	NEMF	Ribosome quality control complex subunit NEMF (Antigen NY-CO-1) (Nuclear export mediator factor) (Serologically defined colon cancer antigen 1)	180.834	216.15	215.446	195.133	185.911	180.431	184.113	190.767	163.025	195.881	214.801	309.895	188.089	205.243	199.953	182.778	204.024	204.405	198.067	223.678	202.529	181.838	199.381	132.055	187.276	208.223	183.711	188.135	189.101	181.345	199.614	7.49852	7.75589	7.75118	7.60832	7.53847	7.4953	7.52445	7.57566	7.34895	7.61383	7.74685	8.27563	7.55527	7.68119	7.64351	7.51395
O60547	GMDS	GDP-mannose 4,6 dehydratase (EC 4.2.1.47) (GDP-D-mannose dehydratase) (GMD)	202.721	213.608	182.618	178.483	189.969	188.271	214.867	215.181	193.459	197.226	217.85	219.308	193.356	178.678	176.16	177.13	179.648	188.84	198.163	249.898	188.476	236.745	201.62	157.868	176.541	178.741	191.98	185.992	190.966	191.511	190.686	7.66335	7.73882	7.51268	7.47964	7.56962	7.55666	7.7473	7.74941	7.59589	7.62371	7.76719	7.77681	7.59511	7.48122	7.46074	7.46866
O60548	FOXD2	Forkhead box protein D2 (Forkhead-related protein FKHL17) (Forkhead-related transcription factor 9) (FREAC-9)			172.202						233.369			198.265												228.706		199.071		172.202						7.42796						7.86647			7.63129
O60551	NMT2	Glycylpeptide N-tetradecanoyltransferase 2 (EC 2.3.1.97) (Myristoyl-CoA:protein N-myristoyltransferase 2) (NMT 2) (Peptide N-myristoyltransferase 2) (Type II N-myristoyltransferase)	118.486	193.745	190.635	188.839	165.656	161.487	201.762	173.393	186.558	177.491	161.031	155.689	178.241	183.833	163.525	189.384	160.986	163.447	186.708	164.239	154.284	238.771	198.349	210.356	220.399	213.006	235.389	230.477	208.44	211.818	217.969	6.88857	7.59801	7.57467	7.56101	7.37204	7.33528	7.65651	7.4379	7.54348	7.47161	7.3312	7.28252	7.47769	7.52225	7.35337	7.56517
O60563	CCNT1	Cyclin-T1 (CycT1) (Cyclin-T)	203.272	207.221	174.011	188.746	219.918	201.54	207.492	191.456	204.865	207.396	228.648	194.041	185.444	187.207	206.403	179.394	203.783	243.521	204.163	236.157	179.673	238.296	214.618	174.766	215.462	172.18	226.89	171.882	179.406	186.322	191.822	7.66727	7.69502	7.44303	7.5603	7.78082	7.65492	7.69692	7.58087	7.67853	7.69624	7.83698	7.60022	7.53484	7.54849	7.68932	7.48699
O60566	BUB1B	Mitotic checkpoint serine/threonine-protein kinase BUB1 beta (EC 2.7.11.1) (MAD3/BUB1-related protein kinase) (hBUBR1) (Mitotic checkpoint kinase MAD3L) (Protein SSK1)	210.092	186.085	191.525	189.729	205.641	184.851	188.438	201.022	180.281	192.329	193.189	202.398	190.154	196.374	193.743	200.057	202.883	182.776	183.788	204.441	184.123	226.774	198.505	185.51	205.188	216.759	200.738	203.064	194.469	197.867	207.353	7.71488	7.53982	7.58139	7.5678	7.68398	7.53022	7.55795	7.65121	7.4941	7.58743	7.59387	7.66105	7.57103	7.61746	7.598	7.64427
O60568	PLOD3	Multifunctional procollagen lysine hydroxylase and glycosyltransferase LH3 [Includes: Procollagen-lysine,2-oxoglutarate 5-dioxygenase 3 (EC 1.14.11.4) (Lysyl hydroxylase 3) (LH3); Procollagen glycosyltransferase (EC 2.4.1.50) (EC 2.4.1.66) (Galactosylhydroxylysine-glucosyltransferase) (Procollagen galactosyltransferase) (Procollagen glucosyltransferase)]	174.536	166.638	176.767	180.939	185.695	177.555	183.31	169.821	196.162	188.906	248.219	224.287	244.485	282.394	265.174	261.949	238.233	239.347	262.931	265.327	254.051	166.978	152.463	153.623	172.547	144.944	150.308	152.537	158.933	162.711	154.101	7.44738	7.38058	7.4657	7.49936	7.53679	7.47212	7.51814	7.40787	7.61591	7.56152	7.95547	7.8092	7.9336	8.14156	8.05079	8.03314
O60573	EIF4E2	Eukaryotic translation initiation factor 4E type 2 (eIF-4E type 2) (eIF4E type 2) (Eukaryotic translation initiation factor 4E homologous protein) (Eukaryotic translation initiation factor 4E-like 3) (eIF4E-like protein 4E-LP) (mRNA cap-binding protein 4EHP) (h4EHP) (mRNA cap-binding protein type 3)	194.197	176.851	183.921	175.135	187.938	218.774	184.506	193.832	203.452	202.179	164.986	184.8	183.197	186.315	178.291	173.658	193.764	206.705	171.244	171.04	184.793	203.899	219.809	230.543	209.676	207.288	224.14	226.253	214.8	189.245	194.167	7.60138	7.46639	7.52295	7.45233	7.55411	7.7733	7.52752	7.59866	7.66855	7.65949	7.3662	7.52982	7.51725	7.5416	7.47809	7.4401
O60583	CCNT2	Cyclin-T2 (CycT2)			213.885		144.453	176.75			246.825	135.332	152.634	285.255	225.87	163.596	194.244	156.482	251.987			215.352	229.736			235.548	192.967	158.25		239.281	175.493					7.74069		7.17446	7.46557			7.94735	7.08036	7.25393	8.15611	7.81935	7.354	7.60172	7.28985
O60610	DIAPH1	Protein diaphanous homolog 1 (Diaphanous-related formin-1) (DRF1)	197.265	181.916	180.403	172.545	172.878	185.01	185.529	187.135	171.016	190.186	202.344	219.257	201.655	191.384	186.054	180.482	199.35	187.513	181.422	209.945	189.382	214.379	198.083	204.682	186.283	200.176	200.167	212.652	208.096	198.133	204.133	7.62399	7.50713	7.49508	7.43083	7.43361	7.53146	7.5355	7.54794	7.41798	7.57127	7.66067	7.77648	7.65574	7.58032	7.53958	7.49571
O60613	SELENOF	Selenoprotein F (15 kDa selenoprotein)	163.081	184.191	199.882	160.364	166.777	148.071	182.564	160.974	225.665	163.191	159.491	174.949	140.736	157.146	174.59	174.398	148.496	190.372	163.755	171.081	155.198	213.474	229.178	258.547	200.566	209.336	230.108	187.827	239.911	230.979	197.884	7.34944	7.52506	7.64301	7.32521	7.38177	7.21015	7.51226	7.33069	7.81804	7.35042	7.31733	7.45079	7.13685	7.29596	7.44783	7.44624
O60637	TSPAN3	Tetraspanin-3 (Tspan-3) (Tetraspanin TM4-A) (Transmembrane 4 superfamily member 8)						86.5961				128.352	705.714						371.754			778.62									78.1884								6.43623				7.00396	9.46294
O60645	EXOC3	Exocyst complex component 3 (Exocyst complex component Sec6)	195.243	204.692	204.851	212.134	217.866	226.633	243.45	202.519	232.96	223.595	228.234	217.869	166.357	183.614	213.35	214.073	222.365	227.872	242.153	227.426	225.176	158.75	149.307	151.892	156.519	149.201	139.59	149.469	151.931	158.04	150.836	7.60913	7.67731	7.67843	7.72883	7.7673	7.82421	7.92748	7.66191	7.86394	7.80474	7.83437	7.76732	7.37814	7.52053	7.73708	7.74196
O60658	PDE8A	High affinity cAMP-specific and IBMX-insensitive 3',5'-cyclic phosphodiesterase 8A (EC 3.1.4.53)	207.162	238.27	146.39	208.329	176.164	204.785	216.154	247.36	238.43	228.754	264.392	238.391	175.728	209.101	174.253	243.522	249.608	216.802	288.316	211.15	214.775	174.953	178.41	207.412	162.882	199.129	142.462	184.921	212.304	188.21	175.028	7.69462	7.89645	7.19367	7.70272	7.46077	7.67796	7.75592	7.95047	7.89742	7.83765	8.04653	7.89719	7.4572	7.70806	7.44504	7.92791
O60662	KLHL41	Kelch-like protein 41 (Kel-like protein 23) (Kelch repeat and BTB domain-containing protein 10) (Kelch-related protein 1) (Sarcosin)	164.904		220.743						294.284			247.887						247.329					257.64	240.718		178.688	189.647	130.484		294.248		7.36548		7.78622						8.20106			7.95354
O60664	PLIN3	Perilipin-3 (47 kDa mannose 6-phosphate receptor-binding protein) (47 kDa MPR-binding protein) (Cargo selection protein TIP47) (Mannose-6-phosphate receptor-binding protein 1) (Placental protein 17) (PP17)	202.129	202.18	185.706	210.244	203.244	186.567	214.805	195.47	183.034	176.659	187.422	194.394	180.43	185.588	182.92	182.274	163.299	198.197	183.366	194.764	180.762	199.278	240.846	201.46	208.948	205.009	202.566	203.297	208.165	218.907	226.593	7.65913	7.6595	7.53688	7.71592	7.66707	7.54355	7.74688	7.6108	7.51597	7.46482	7.55015	7.60284	7.49529	7.53596	7.51507	7.50996
O60671	RAD1	Cell cycle checkpoint protein RAD1 (hRAD1) (EC 3.1.11.2) (DNA repair exonuclease rad1 homolog) (Rad1-like DNA damage checkpoint protein)	254.194	124.972	193.598	175.595	196.049	226.664	148.976	168.997	192.562	190.628	190.079	174.381	186.465	187.319	202.285	171.977	186.102	215.109	208.165	162.851	173.694	101.248	200.587	185.411	168.324	172.164	142.635	201.772	169.203	153.701	178.04	7.98979	6.96546	7.59692	7.45611	7.61507	7.82441	7.21893	7.40085	7.58918	7.57462	7.57046	7.4461	7.54276	7.54936	7.66025	7.42607
O60675	MAFK	Transcription factor MafK (Erythroid transcription factor NF-E2 p18 subunit)						161.633				181.539	210.74						247.783			214.055									188.294								7.33658				7.50413	7.71932
O60678	PRMT3	Protein arginine N-methyltransferase 3 (EC 2.1.1.319) (Heterogeneous nuclear ribonucleoprotein methyltransferase-like protein 3)	171.602	158.099	172.051	194.618	194.469	204.365	183.561	183.051	189.84	190.211	182.847	178.797	161.245	190.02	188.54	218.237	184.304	197.258	194.357	168.664	195.294	192.454	196.395	213.772	232.281	198.223	218.685	213.76	220.765	208.039	200.636	7.42292	7.30468	7.42669	7.6045	7.6034	7.67501	7.52011	7.5161	7.56864	7.57145	7.51449	7.48218	7.33311	7.57	7.55873	7.76975
O60683	PEX10	Peroxisome biogenesis factor 10 (Peroxin-10) (Peroxisomal biogenesis factor 10) (Peroxisome assembly protein 10) (RING finger protein 69)	178.653	187.668	192.432	152.911	160.368		238.62	136.866	235.535			199.609	193.805	220.233	217.72	218.247		180.564	198.653		225.586	156.301	199.529	244.42	231.334	205.419	226.645	207.684		245.083	217.073	7.48102	7.55204	7.58821	7.25655	7.32524		7.89857	7.09662	7.8798			7.64103	7.59846	7.78289	7.76633	7.76982
O60684	KPNA6	Importin subunit alpha-7 (Karyopherin subunit alpha-6)	248.266	225.733	190.941	241.249	220.574	182.814	240.401	228.445	214.364	191.837	210.756	225.667	208.763	194.542	209.679	205.494	198.233	223.621	238.395	200.259	205.513	202.776	176.218	169.326	183.188	161.392	174.775	152.687	173.168	180.385	173.363	7.95574	7.81848	7.57699	7.91438	7.78512	7.51423	7.9093	7.8357	7.74392	7.58374	7.71943	7.81805	7.70572	7.60394	7.71204	7.68295
O60701	UGDH	UDP-glucose 6-dehydrogenase (UDP-Glc dehydrogenase) (UDP-GlcDH) (UDPGDH) (EC 1.1.1.22)	150.096	165.385	158.006	184.754	161.802	154.876	161.493	179.009	195.522	164.87	149.845	164.637	148.385	162.316	165.313	173.499	158.013	152.01	174.076	149.055	167.919	240.872	245.591	244.69	248.416	251.037	250.096	255.448	254.499	232.599	234.856	7.22975	7.36968	7.30383	7.52946	7.33809	7.27497	7.33532	7.48389	7.61118	7.36518	7.22733	7.36315	7.2132	7.34266	7.36906	7.43878
O60704	TPST2	Protein-tyrosine sulfotransferase 2 (EC 2.8.2.20) (Tyrosylprotein sulfotransferase 2) (TPST-2)			159.523			219.112			189.938	198.72	192.7	158.709					182.363			145.155				189.385		163.214		167.3	243.443					7.31762			7.77552			7.56938	7.63459	7.59021	7.31024
O60716	CTNND1	Catenin delta-1 (Cadherin-associated Src substrate) (CAS) (p120 catenin) (p120(ctn)) (p120(cas))	194.295	180.706	196.363	195.999	196.834	194.918	206.634	197.802	196.949	186.009	196.704	211.675	206.442	201.218	199.201	193.807	190.684	186.818	208.554	185	214.449	192.294	199.023	198.767	198.536	188.784	184.55	187.973	178.571	195.7	197.186	7.60211	7.4975	7.61738	7.6147	7.62083	7.60673	7.69093	7.62792	7.62168	7.53923	7.61989	7.7257	7.68959	7.65262	7.63808	7.59848
O60721	SLC24A1	Sodium/potassium/calcium exchanger 1 (Na(+)/K(+)/Ca(2+)-exchange protein 1) (Retinal rod Na-Ca+K exchanger) (Solute carrier family 24 member 1)						165.818				236.9	361.834						155.456			579.116									131.923								7.37345				7.88813	8.49918
O60725	ICMT	Protein-S-isoprenylcysteine O-methyltransferase (EC 2.1.1.100) (Isoprenylcysteine carboxylmethyltransferase) (Prenylated protein carboxyl methyltransferase) (PPMT) (Prenylcysteine carboxyl methyltransferase) (pcCMT)	165.932		191.09		191.782	174.985			204.523	184.349	192.369	184.312	262.399	183.436	225.384	176.524	178.177	268.237		208.892	281.704		232.246	227.684	221.406	201.07	221.456	222.757	219.079	243.676		7.37445		7.57811		7.58332	7.45109			7.67612	7.52629	7.58773	7.526	8.03562	7.51913	7.81624	7.46372
O60729	CDC14B	Dual specificity protein phosphatase CDC14B (EC 3.1.3.16) (EC 3.1.3.48) (CDC14 cell division cycle 14 homolog B)	281.463																	317.365					286.836				188.181			164.227		8.1368
O60733	PLA2G6	85/88 kDa calcium-independent phospholipase A2 (CaI-PLA2) (EC 3.1.1.4) (2-lysophosphatidylcholine acylhydrolase) (EC 3.1.1.5) (Group VI phospholipase A2) (GVI PLA2) (Intracellular membrane-associated calcium-independent phospholipase A2 beta) (iPLA2-beta) (Palmitoyl-CoA hydrolase) (EC 3.1.2.2) (Patatin-like phospholipase domain-containing protein 9) (PNPLA9)						279.99				203.049	219.221						212.827			252.612									170.626								8.12923				7.66568	7.77624
O60749	SNX2	Sorting nexin-2 (Transformation-related gene 9 protein) (TRG-9)	198.457	207.692	211.441	217.75	225.02	212.4	219.334	210.419	207.854	206.082	216.328	201.411	229.507	225.802	225.493	231.107	207.566	224.457	232.558	196.841	222.889	163.214	162.937	162.963	168.341	153.956	163.846	162.877	171.227	175.347	179.42	7.63268	7.6983	7.72411	7.76653	7.81391	7.73064	7.77699	7.71712	7.69943	7.68707	7.75708	7.654	7.84239	7.81892	7.81694	7.85242
O60762	DPM1	Dolichol-phosphate mannosyltransferase subunit 1 (EC 2.4.1.83) (Dolichol-phosphate mannose synthase subunit 1) (DPM synthase subunit 1) (Dolichyl-phosphate beta-D-mannosyltransferase subunit 1) (Mannose-P-dolichol synthase subunit 1) (MPD synthase subunit 1)	196.408	185.532	190.156	181.845	190.825	197.086	195.722	206.182	195.6	229.283	235.866	199.105	216.573	161.812	220.174	138.283	216.151	247.705	187.018	210.863	159.594	181.508	216.359	205.677	189.339	195.332	220.495	209.368	186.745	218.546	182.111	7.61771	7.53552	7.57104	7.50656	7.57611	7.62268	7.61266	7.68777	7.61176	7.84099	7.88183	7.63739	7.75871	7.33817	7.7825	7.11148
O60763	USO1	General vesicular transport factor p115 (Protein USO1 homolog) (Transcytosis-associated protein) (TAP) (Vesicle-docking protein)	171.848	187.824	190.19	189.939	194.925	184.258	182.409	183.402	187.729	183.195	192.365	197.039	197.807	213.943	202.392	215.368	188.053	200.305	202.488	200.323	216.413	192.728	177.792	175.318	188.791	183.063	184.836	196.905	195.134	190.485	190.423	7.42499	7.55324	7.5713	7.56939	7.60677	7.52558	7.51103	7.51887	7.55251	7.51724	7.5877	7.62234	7.62795	7.74108	7.66101	7.75066
O60779	SLC19A2	Thiamine transporter 1 (ThTr-1) (ThTr1) (Solute carrier family 19 member 2) (Thiamine carrier 1) (TC1)						130.3				165.922	176.993						200.538			167.339									244.989								7.02569				7.37437	7.46755
O60783	MRPS14	28S ribosomal protein S14, mitochondrial (MRP-S14) (S14mt) (Mitochondrial small ribosomal subunit protein uS14m)	198.663	211.228	198.999	210.718	198.358	219.282	207.403	199.985	203.833	189.445	190.207	204.018	184.203	172.218	220.581	151.36	190.05	213.48	175.321	170.922	175.886	240.969	188.188	189.603	182.438	188.431	185.673	198.915	184.266	205.718	206.06	7.63418	7.72266	7.63661	7.71917	7.63196	7.77664	7.69629	7.64375	7.67124	7.56564	7.57143	7.67256	7.52515	7.42809	7.78517	7.24184
O60784	TOM1	Target of Myb protein 1	199.298	237.685	234.714	249.934	223.4	184.886	217.411	216.461	202.8	195.315	245.336	290.385	202.572	214.679	221.141	266.431	217.505	248.654	223.646	299.009	237.103	160.338	173.357	157.078	187.871	174.429	188.182	156.211	160.832	173.939	148.335	7.63878	7.89291	7.87476	7.9654	7.80349	7.5305	7.76428	7.75796	7.66391	7.60966	7.93862	8.18183	7.66229	7.74603	7.78882	8.05762
O60812	HNRNPCL1	Heterogeneous nuclear ribonucleoprotein C-like 1 (hnRNP C-like-1) (hnRNP core protein C-like 1)	191.634	179.492	202.12	194.019	184.768	190.246	192.029	183.146	211.022	184.23	209.317	185.242	182.961	198.138	190.61	193.921	187.11	189.801	190.321	182.634	193.647	172.67	180.885	217.072	199.936	190.205	186.665	198.442	195.788	180.887	183.084	7.58221	7.48777	7.65907	7.60005	7.52957	7.57172	7.58518	7.51685	7.72125	7.52537	7.70955	7.53327	7.51539	7.63036	7.57448	7.59932
O60814	H2BC12	Histone H2B type 1-K (H2B K) (HIRA-interacting protein 1)		384.868	335.082	152.654		56.1769	223.755	257.639	125.624	129.723	981.814	517.4					288.288		274.163	713.932		400.483		69.0406		146.083		163.211	89.1121		221.166		8.58822	8.38837	7.25413		5.8119	7.80578	8.00921	6.97297	7.01929	9.93931	9.01513
O60825	PFKFB2	6-phosphofructo-2-kinase/fructose-2,6-bisphosphatase 2 (6PF-2-K/Fru-2,6-P2ase 2) (PFK/FBPase 2) (6PF-2-K/Fru-2,6-P2ase heart-type isozyme) [Includes: 6-phosphofructo-2-kinase (EC 2.7.1.105); Fructose-2,6-bisphosphatase (EC 3.1.3.46)]	179.972	198.687	184.086	192.437	187.754	178.874	179.722	192.422	186.365	192.024	179.592	173.553	184.78	196.688	202.638	189.972	186.008	163.713	203.58	178.024	190.386	209.381	196.204	220.271	212.72	217.207	197.13	215.08	220.746	191.351	237.882	7.49163	7.63435	7.52423	7.58825	7.5527	7.4828	7.48962	7.58813	7.54199	7.58515	7.48858	7.43923	7.52966	7.61976	7.66276	7.56964
O60826	CCDC22	Coiled-coil domain-containing protein 22	189.905	190.446	193.726	210.648	199.258	206.022	181.153	191.244	211.193	189.522	187.261	183.067	177.46	180.685	186.582	193.813	193.397	189.737	187.085	171.288	189.887	196.059	191.647	215.657	221.739	189.62	199.96	190.896	217.757	201.998	202.661	7.56914	7.57324	7.59787	7.71869	7.63849	7.68665	7.50107	7.57927	7.72242	7.56622	7.54891	7.51622	7.47135	7.49733	7.54367	7.59852
O60828	PQBP1	Polyglutamine-binding protein 1 (PQBP-1) (38 kDa nuclear protein containing a WW domain) (Npw38) (Polyglutamine tract-binding protein 1)	186.85	160.31	178.142	195.197	208.843	195.573	195.35	197.309	178.386	200.45	172.67	182.155	211.216	187.265	191.557	187.321	186.59	187.817	161.268	158.583	170.956	195.201	187.976	185.284	182.246	219.66	199.88	210.508	191.348	203.527	212.923	7.54574	7.32472	7.47689	7.60879	7.70628	7.61156	7.60992	7.62432	7.47886	7.6471	7.43187	7.50903	7.72258	7.54894	7.58163	7.54937
O60830	TIMM17B	Mitochondrial import inner membrane translocase subunit Tim17-B	181.073	178.005	219.782	244.338	194.05	206.746	242.493	202.086	224.079	199.958	198.62	203.058	186.581	184.524	196.699	190.807	210.12	193.68	197.07	178.163	181.054	179.624	171.831	217.134	177.378	179.164	173.99	173.394	194.378	176.034	172.335	7.50043	7.47578	7.77993	7.93273	7.60029	7.69172	7.9218	7.65882	7.80786	7.64355	7.63387	7.66575	7.54366	7.52767	7.61984	7.57597
O60831	PRAF2	PRA1 family protein 2	132.324	217.322	208.46	199.22	167.58	219.391	202.544	200.627	213.148	234.188	178.343	169.044	178.052	249.718	195.855	178.243	210.355	340.329	222.424	201.257	199.219	170.864	262.263	235.003	175.633	193.764	166.323	174.193	170.263	193.448	209.507	7.04793	7.76369	7.70363	7.63822	7.3887	7.77736	7.66209	7.64837	7.73571	7.87152	7.47851	7.40125	7.47615	7.96416	7.61364	7.4777
O60832	DKC1	H/ACA ribonucleoprotein complex subunit DKC1 (EC 5.4.99.-) (CBF5 homolog) (Dyskerin) (Nopp140-associated protein of 57 kDa) (Nucleolar protein NAP57) (Nucleolar protein family A member 4) (snoRNP protein DKC1)	192.507	197.818	182.46	170.313	189.645	195.36	193.768	200.176	160.002	193.37	185.966	184.314	182.783	185.745	193.916	180.92	191.63	196.782	159.843	180.35	196.174	208.884	204.258	175.348	195.933	235.051	217.842	239.556	197.697	201.997	221.168	7.58877	7.62803	7.51144	7.41205	7.56716	7.60999	7.59819	7.64513	7.32195	7.59522	7.53889	7.52602	7.51399	7.53718	7.59929	7.49921
O60841	EIF5B	Eukaryotic translation initiation factor 5B (eIF-5B) (EC 3.6.5.3) (Translation initiation factor IF-2)	204.6	209.65	195.942	191.713	187.805	180.746	190.622	193.462	180.345	180.601	229.703	230.496	201.69	196.242	193.928	203.237	196.744	197.165	210.299	233.695	196.205	211.46	186.988	186.14	185.228	198.33	185.29	199.002	184.822	180.752	198.895	7.67666	7.71184	7.61428	7.5828	7.55309	7.49782	7.57457	7.59591	7.49462	7.49666	7.84363	7.8486	7.656	7.61649	7.59938	7.66702
O60858	TRIM13	E3 ubiquitin-protein ligase TRIM13 (EC 2.3.2.27) (B-cell chronic lymphocytic leukemia tumor suppressor Leu5) (Leukemia-associated protein 5) (Putative tumor suppressor RFP2) (RING finger protein 77) (RING-type E3 ubiquitin transferase TRIM13) (Ret finger protein 2) (Tripartite motif-containing protein 13)		604.111		408.002		188.7	273.986	727.144		197.065	191.876						173.971		328.458	165.177		692.461							174.922		414.371		9.23867		8.67243		7.55995	8.09796	9.5061		7.62253	7.58403
O60869	EDF1	Endothelial differentiation-related factor 1 (EDF-1) (Multiprotein-bridging factor 1) (MBF1)	261.19	187.28	176.604	186.912	207.068	181.466	190.97	188.77	168.428	192.608	212.56	293.319	181.933	164.067	162.668	151.898	191.569	165.178	156.936	204.559	173.294	174.746	165.258	170.187	189.092	164.396	177.608	166.811	192.208	178.314	188.379	8.02896	7.54905	7.46437	7.54622	7.69396	7.50356	7.5772	7.56048	7.39599	7.58952	7.73173	8.19633	7.50726	7.35814	7.34579	7.24696
O60870	KIN	DNA/RNA-binding protein KIN17 (Binding to curved DNA) (KIN, antigenic determinant of recA protein homolog)	220.244	215.323	206.459	223.367	201.88	195.92	185.042	206.815	176.076	196.916	165.512	180.655	147.297	149.29	147.244	160.826	167.772	131.382	179.473	158.576	160.012	193.609	200.64	175.071	210.674	219.272	195.867	213.793	211.807	203.839	211.642	7.78296	7.75036	7.68971	7.80327	7.65735	7.61412	7.53171	7.69219	7.46006	7.62144	7.3708	7.4971	7.20258	7.22197	7.20206	7.32936
O60879	DIAPH2	Protein diaphanous homolog 2 (Diaphanous-related formin-2) (DRF2)		248.619	209.492	168.368		171.567	216.83	208.763	144.654	199.013	168.481	241.485					221.322		216.616	282.961		200.021		91.7841		205.605		236.273	176.79		288.906		7.95779	7.71075	7.39548		7.42263	7.76042	7.70572	7.17646	7.63672	7.39645	7.91579
O60884	DNAJA2	DnaJ homolog subfamily A member 2 (Cell cycle progression restoration gene 3 protein) (Dnj3) (Dj3) (HIRA-interacting protein 4) (Renal carcinoma antigen NY-REN-14)	190.193	170.541	190.418	195.712	202.261	184.457	198.123	201.799	158.712	176.303	221.257	239.142	210.416	201.583	206.881	195.187	199.569	202.161	186.553	220.346	210.218	220.153	185.809	179.997	197.723	201.998	202.365	217.183	188.275	198.845	195.573	7.57132	7.41398	7.57302	7.61259	7.66007	7.52714	7.63025	7.65678	7.31026	7.46191	7.78958	7.90172	7.7171	7.65523	7.69266	7.60872
O60885	BRD4	Bromodomain-containing protein 4 (Protein HUNK1)	197.112	194.064	188.872	201.343	180.922	197.743	193.704	194.299	182.376	197.586	194.286	221.866	201.873	184.76	197.008	200.767	202.739	188.484	195.17	201.983	185.094	189.912	194.012	185.615	201.036	192.949	206.279	195.373	205.67	203.55	211.397	7.62287	7.60039	7.56127	7.65351	7.49923	7.62748	7.59771	7.60214	7.51077	7.62634	7.60204	7.79354	7.65731	7.52951	7.62211	7.64938
O60888	CUTA	Protein CutA (Acetylcholinesterase-associated protein) (Brain acetylcholinesterase putative membrane anchor)	269.11	253.689	292.477	312.884	340.838	375.162	288.806	249.501	319.843	270.567	304.141	244.146	317.615	275.819	304.166	305.382	266.215	228.125	285.515	267.754	220.594	256.34	85.3569	84.6442	101.382	43.2046	67.2672	51.7689	90.1433	65.8223	63.5109	8.07205	7.98692	8.19218	8.28948	8.41294	8.55137	8.17396	7.9629	8.32122	8.07984	8.2486	7.9316	8.31114	8.10758	8.24871	8.25447
O60907	TBL1X	F-box-like/WD repeat-containing protein TBL1X (SMAP55) (Transducin beta-like protein 1X) (Transducin-beta-like protein 1, X-linked)	170.228	182.091	204.525	171.589	183.066	192.579	187.983	190.105	202.239	188.408	185.401	211.629	186.597	199.086	188.226	190.445	191.825	206.898	199.992	181.761	187.317	191.797	199.094	202.206	182.421	198.986	211.198	205.267	196.113	205.618	199.707	7.41132	7.50852	7.67614	7.42281	7.51622	7.58931	7.55446	7.57065	7.65992	7.55771	7.53451	7.72539	7.54378	7.63725	7.55633	7.57323
O60911	CTSV	Cathepsin L2 (EC 3.4.22.43) (Cathepsin U) (Cathepsin V)	309.244	258.301	241.221	128.864	96.2668	107.004	116.237	233.766	76.2667	157.363	322.98	425.465	374.724	284.94	203.255	279.221	293.164	176.762	273.369	372.268	223.5	397.291	141.405	49.8701	82.3151	204.1	170.799	194.684	113.633	157.151	216.107	8.2726	8.01291	7.91421	7.00971	6.58897	6.74152	6.86092	7.86892	6.25298	7.29795	8.3353	8.7329	8.54968	8.15452	7.66715	8.12526
O60921	HUS1	Checkpoint protein HUS1 (hHUS1)	214.121	176.023	195.735	198.599	194.87	210.744	218.482	189.912	214.129	242.285	223.361	210.848	198.537	207.891	231.51	205.429	229.31	265.516	222.969	231.398	244.494	190.407	212.015	194.644	165.428	194.998	246.22	189.738	166.053	250.096	190.186	7.74228	7.45962	7.61276	7.63372	7.60637	7.71935	7.77137	7.56919	7.74233	7.92056	7.80324	7.72006	7.63327	7.69968	7.85493	7.6825
O60925	PFDN1	Prefoldin subunit 1	275.291	289.821	258.723	276.425	231.403	274.138	276.361	299.582	250.102	269.757	290.781	273.557	263.845	237.013	279.143	255.21	271.61	304.473	263.129	242.343	228.409	300.512	99.5506	86.7779	87.2212	65.8563	71.868	64.6794	56.164	78.2399	57.2179	8.10481	8.17902	8.01527	8.11074	7.85426	8.09876	8.11041	8.22681	7.96637	8.07552	8.18379	8.0957	8.04355	7.88882	8.12486	7.99554
O60927	PPP1R11	E3 ubiquitin-protein ligase PPP1R11 (EC 2.3.2.27) (Hemochromatosis candidate gene V protein) (HCG V) (Protein phosphatase 1 regulatory subunit 11) (Protein phosphatase inhibitor 3)	224.65	151.494	196.664	221.071	204.741	246.582	164.512	174.644	195.628	200.802	146.628	161.256	219.464	219.688	199.435	194.691	213.418	179.748	151.095	202.961	210.466	158.857	225.366	254.142	241.84	248.304	225.397	218.685	198.182	209.536	201.773	7.81154	7.24311	7.61959	7.78837	7.67765	7.94593	7.36205	7.44827	7.61197	7.64963	7.19601	7.33321	7.77784	7.77931	7.63977	7.60504
O60930	RNASEH1	Ribonuclease H1 (RNase H1) (EC 3.1.26.4) (Ribonuclease H type II)			215.431			198.095			233.375	176.502	211.5	171.437					173.329			165.035				228.937		224.554		220.957	197.258					7.75108			7.63005			7.86651	7.46354	7.72452	7.42153
O60934	NBN	Nibrin (Cell cycle regulatory protein p95) (Nijmegen breakage syndrome protein 1)	208.898	206.344	212.61	176.715	198.077	180.799	197.722	194.963	149.018	190.162	200.554	277.697	170.463	169.485	177.545	181.193	197.261	170.673	155.14	239.233	202.852	235.976	213.52	154.099	186.189	195.954	199.554	195.633	182.872	223.917	213.219	7.70665	7.68891	7.73207	7.46528	7.62992	7.49824	7.62733	7.60706	7.21934	7.57108	7.64785	8.11737	7.41331	7.40501	7.47204	7.50138
O60941	DTNB	Dystrobrevin beta (DTN-B) (Beta-dystrobrevin)	184.289	210.898	197.089	198.367	220.35	196.631	197.587	191.323	163.228	201.673	216.332	208.118	233.348	184.431	222.209	242.246	212.713	222.9	218.03	202.88	209.646	143.826	244.533	167.896	216.171	199.437	189.177	174.3	196.721	228.213	197.876	7.52583	7.7204	7.6227	7.63203	7.78365	7.61935	7.62634	7.57987	7.35074	7.65587	7.7571	7.70126	7.86634	7.52694	7.79577	7.92033
O60942	RNGTT	mRNA-capping enzyme (HCAP1) (HCE) [Includes: mRNA 5'-triphosphate monophosphatase (EC 3.6.1.74) (mRNA 5'-phosphatase); mRNA guanylyltransferase (EC 2.7.7.50) (GTP--RNA guanylyltransferase) (GTase)]	228.509	222.334	203.344	201.247	203.661	202.875	216.406	203.386	168.801	191.569	206.575	264.716	206.692	180.554	187.252	197.184	203.609	231.56	189.984	194.825	190.518	249.773	182.51	175.178	180.675	197.293	206.538	207.031	184.134	193.965	216.592	7.83611	7.79659	7.66778	7.65282	7.67002	7.66444	7.7576	7.66808	7.39918	7.58172	7.69052	8.0483	7.69134	7.49628	7.54884	7.6234
O75027	ABCB7	Iron-sulfur clusters transporter ABCB7, mitochondrial (ATP-binding cassette sub-family B member 7, mitochondrial) (ATP-binding cassette transporter 7) (ABC transporter 7 protein)	167.021	180.168	215.72	192.072	162.757	206.464	186.204	196.838	168.321	195.261	208.924	259.715	224.975	225.656	229.832	207.33	216.273	209.624	246.362	217.539	202.431	224.74	166.007	169.581	156.443	193.272	200.386	198.502	189.489	180.121	186.449	7.38389	7.4932	7.75301	7.5855	7.34658	7.68975	7.54074	7.62087	7.39507	7.60926	7.70684	8.02078	7.81362	7.81798	7.84444	7.69578
O75044	SRGAP2	SLIT-ROBO Rho GTPase-activating protein 2 (srGAP2) (Formin-binding protein 2) (Rho GTPase-activating protein 34)	182.798	208.887	177.412	187.132	178.724	182.337	190.532	210.755	172.884	184.09	193.989	180.338	204.995	190.786	185.181	201.026	199.711	213.211	186.836	194.854	193.305	189.667	187.02	193.364	206.13	177.479	195.637	172.088	190.846	179.183	208.221	7.51411	7.70658	7.47096	7.54791	7.48159	7.51046	7.57389	7.71942	7.43366	7.52427	7.59983	7.49456	7.67944	7.57581	7.53279	7.65124
O75052	NOS1AP	Carboxyl-terminal PDZ ligand of neuronal nitric oxide synthase protein (C-terminal PDZ ligand of neuronal nitric oxide synthase protein) (Nitric oxide synthase 1 adaptor protein)		193.625	193.898	147.964	184.113	208.122	182.971	180.66	169.73	177.561	223.048	274.066	307.185	311.937	293.004	252.11	270.604		189.766	220.786	290.774	127.081		138.387	180.938	160.514		179.189	144.199		194.641		7.59712	7.59916	7.2091	7.52445	7.70129	7.51547	7.49713	7.4071	7.47217	7.80121	8.09838	8.26296	8.28511	8.19478	7.97791
O75054	IGSF3	Immunoglobulin superfamily member 3 (IgSF3) (Glu-Trp-Ile EWI motif-containing protein 3) (EWI-3)	260.41	177.394	322.931	199.72	171.451	171.37	191.181	188.864	260.528	191.107	170.692	218.146	149.751	167.516	164.493	180.402	164.996	203.679	188.532	156.562	179.466	180.712	276.608	336.153	182.055	316.133	156.011	269.676	191.066	219.741	178.303	8.02464	7.47081	8.33508	7.64184	7.42165	7.42097	7.57879	7.56121	8.0253	7.57824	7.41525	7.76915	7.22642	7.38815	7.36189	7.49507
O75056	SDC3	Syndecan-3 (SYND3)		220.923	309.457	131.035			246.07	142.741	52.8976			576.39							219.106			216.315		60.381		237.564		217.631			149.639		7.7874	8.27359	7.03381			7.94292	7.15725	5.72513			9.1709
O75061	DNAJC6	Putative tyrosine-protein phosphatase auxilin (EC 3.1.3.48) (DnaJ homolog subfamily C member 6)		174.412	155.259	256.968		197.824	206.116	215.515	207.045	177.413	203.175	167.663					174.699		203.996	219.747		261.675		237.86		191.646		185.508	238.42		206.363		7.44636	7.27853	8.00544		7.62808	7.68731	7.75165	7.6938	7.47097	7.66658	7.38942
O75063	FAM20B	Glycosaminoglycan xylosylkinase (EC 2.7.1.-) (Xylose kinase)	171.125	199.952	202.26	214.277	157.867	186.872	181.228	214.462	228.213	192.421	212.04	199.735	199.447	195.849	219.871	208.533	224.841	187.543	198.279	254.586	242.848	256.278	171.38	216.086	207.893	190.529	185.014	200.909	186.498	162.668	198.996	7.41891	7.64351	7.66007	7.74333	7.30257	7.54591	7.50167	7.74458	7.83424	7.58812	7.7282	7.64194	7.63986	7.6136	7.78051	7.70413
O75064	DENND4B	DENN domain-containing protein 4B			180.97			174.332			208.798	131.077	236.988	162.217					177.087			169.426				186.19		146.872		155.872	251.315					7.49961			7.44569			7.70596	7.03428	7.88867	7.34178
O75071	EFCAB14	EF-hand calcium-binding domain-containing protein 14			183.843						224.027			133.67												261.931		231.75		213.771						7.52233						7.80753			7.06253
O75083	WDR1	WD repeat-containing protein 1 (Actin-interacting protein 1) (AIP1) (NORI-1)	204.646	196.284	177.598	203.068	188.999	185.11	189.513	188.719	181.535	177.668	178.572	202.811	202.045	200.64	178.437	211.243	170.477	173.391	189.471	192.226	191.821	207.759	205.402	200.538	199.963	195.303	208.027	200.736	213.429	208.882	209.894	7.67699	7.6168	7.47247	7.66582	7.56224	7.53224	7.56616	7.5601	7.5041	7.47304	7.48036	7.66399	7.65854	7.64846	7.47927	7.72276
O75096	LRP4	Low-density lipoprotein receptor-related protein 4 (LRP-4) (Multiple epidermal growth factor-like domains 7)			294.235			190			166.414	180.734	290.731	362.208					426.16			482.929				172.393		262.486		224.917	202.661					8.20083			7.56986			7.37864	7.49772	8.18354	8.50067
O75110	ATP9A	Probable phospholipid-transporting ATPase IIA (EC 7.6.2.1) (ATPase class II type 9A)					267.408	142.568				170.851	206.479		302.244	251.949	252.378	288.792	205.009			200.912	328.155				259.568				179.41							8.0629	7.15551				7.4166	7.68985		8.23957	7.97699	7.97944	8.17389
O75113	N4BP1	NEDD4-binding protein 1 (N4BP1) (EC 3.1.-.-)	184.887	230.772	200.629	166.274	200.556	196.115	193.557	206.561	173.741	200.497	188.245	255.744	187.949	196.877	206.056	198.513	182.967	224.428	163.753	180.906	186.796	271.486	224.905	193.074	187.295	198.717	205.91	214.319	204.304	218.989	207.466	7.5305	7.85032	7.64839	7.37742	7.64786	7.61555	7.59661	7.69042	7.44079	7.64743	7.55647	7.99856	7.55419	7.62115	7.68689	7.63309
O75116	ROCK2	Rho-associated protein kinase 2 (EC 2.7.11.1) (Rho kinase 2) (Rho-associated, coiled-coil-containing protein kinase 2) (Rho-associated, coiled-coil-containing protein kinase II) (ROCK-II) (p164 ROCK-2)	190.001	196.433	197.346	206.52	191.017	178.912	184.162	190.738	199.911	188.165	202.546	203.069	189.819	195.561	190.889	202.256	196.933	183.028	189.475	207.596	191.413	216.101	209.938	222.203	210.677	214.828	210.216	203.673	205.485	208.848	199.891	7.56986	7.6179	7.62458	7.69014	7.57755	7.4831	7.52483	7.57545	7.64321	7.55585	7.66211	7.66583	7.56848	7.61148	7.57659	7.66004
O75122	CLASP2	CLIP-associating protein 2 (Cytoplasmic linker-associated protein 2) (Protein Orbit homolog 2) (hOrbit2)	223.074	195.955	235.219	210.011	227.976	222.053	210.7	218.926	208.52	234.826	175.267	195.362	188.893	182.668	177.413	171.931	181.795	191.493	174.699	179.547	179.064	173.331	181.997	171.796	187.122	184.252	184.132	184.356	182.337	182.839	181.991	7.80138	7.61438	7.87786	7.71432	7.83274	7.79476	7.71905	7.7743	7.70404	7.87545	7.45341	7.61001	7.56143	7.51308	7.47097	7.42568
O75123	ZNF623	Zinc finger protein 623	212.779																	227.362					196.199				199.77			129.948		7.73321
O75127	PTCD1	Pentatricopeptide repeat-containing protein 1, mitochondrial	215.964	171.806	214.09	195.876	215.249	188.365	194.824	203.523	210.412	178.741	173.68	221.126	204.247	199.391	193.894	244.995	199.49	184.698	150.267	199.446	223.102	199.12	207.339	220.128	212.391	218.507	224.312	197.089	191.618	201.173	200.354	7.75465	7.42463	7.74208	7.6138	7.74986	7.55739	7.60603	7.66905	7.71707	7.48173	7.44028	7.78872	7.67417	7.63946	7.59912	7.93661
O75128	COBL	Protein cordon-bleu		256.439	107.566	184.148	137.524	206.688	157.064	209.695	109.042	160.55	250.618	250.106	188.954	309.755	202.319	271.3	231.254		229.73	327.117	191.572	287.321		176.198	189.829	143.935		152.25	244.565		234.38		8.00247	6.74908	7.52472	7.10354	7.69131	7.29521	7.71215	6.76874	7.32688	7.96934	7.96639	7.56189	8.27498	7.66049	8.08374
O75131	CPNE3	Copine-3 (Copine III)	208.228	175.391	178.526	182.696	185.816	201.626	194.292	190.883	178.038	193.36	200.75	209.493	198.16	198.529	188.788	180.393	199.643	207.766	192.508	195.662	196.477	177.607	196.022	203.166	193.431	185.639	177.371	201.045	185.974	201.883	188.166	7.70202	7.45443	7.47999	7.5133	7.53773	7.65554	7.60208	7.57655	7.47605	7.59515	7.64926	7.71076	7.63052	7.63321	7.56063	7.495
O75132	ZBED4	Zinc finger BED domain-containing protein 4	223.534	264.035	213.411	304.024	201.754	127.701	84.7558	243.773	157.574	162.355	305.168	410.194	190.95	206.817	211.153	241.159	286.744	159.462	277.724	411.223	207.769	186.055	188.299	154.131	202.235	174.393	176.138	184.206	114.922	154.429	244.03	7.80435	8.04458	7.73749	8.24804	7.65646	6.99663	6.40524	7.92939	7.29988	7.34301	8.25346	8.68016	7.57705	7.69221	7.72214	7.91384
O75140	DEPDC5	GATOR complex protein DEPDC5 (DEP domain-containing protein 5)			245.024			106.827			150.558	188.23	268.926	304.122					259.649			322.705				88.6175		206.144		211.566	131.21					7.93678			6.73913			7.23417	7.55636	8.07107	8.2485
O75143	ATG13	Autophagy-related protein 13	207.746	189.581	194.343	197.694	201.439	169.15	212.66	190.581	133.975	175.677	208.65	208.052	215.776	190.862	197.854	211.187	176.683	211.194	184.039	185.046	166.832	231.456	231.122	106.353	180.232	228.501	229.005	232.847	217.034	238.358	199.001	7.69868	7.56667	7.60246	7.62713	7.6542	7.40216	7.73241	7.57426	7.06582	7.45678	7.70494	7.7008	7.75339	7.57639	7.62829	7.72238
O75145	PPFIA3	Liprin-alpha-3 (Protein tyrosine phosphatase receptor type f polypeptide-interacting protein alpha-3) (PTPRF-interacting protein alpha-3)	162.097	194.049	195.243	198.393	208.355	185.689	193.455	198.897	196.552	178.078	305.005	253.247	207.75	207.974	224.878	226.861	204.586	166.338	258.461	330.396	213.093	201.968	155.217	184.021	222.627	178.953	184.017	175.521	197.278	223.488	174.628	7.34072	7.60028	7.60912	7.63222	7.7029	7.53674	7.59586	7.63588	7.61877	7.47636	8.25269	7.9844	7.6987	7.70026	7.813	7.82566
O75146	HIP1R	Huntingtin-interacting protein 1-related protein (HIP1-related protein) (Huntingtin-interacting protein 12) (HIP-12)	186.001	172.535	179.658	180.807	168.357	182.401	174.942	196.075	166.573	187.798	185.088	193.388	209.944	180.658	184.775	166.276	183.007	194.503	172.68	186.189	206.026	209.024	220.335	219.575	199.423	206.392	211.773	216.809	199.78	210.163	223.492	7.53916	7.43074	7.48911	7.49831	7.39538	7.51097	7.45073	7.61526	7.38001	7.55304	7.53207	7.59535	7.71386	7.49712	7.52962	7.37743
O75147	OBSL1	Obscurin-like protein 1	212.668	204.132	197.916	213.915	197.483	244.099	228.661	225.772	176.676	213.052	174.274	266.118	193.153	204.989	184.38	201.765	199.149	200.129	179.601	164.806	200.241	199.927	219.066	166.615	182.973	203.368	202.349	193.124	212.336	213.382	196.153	7.73246	7.67336	7.62874	7.74089	7.62559	7.93132	7.83707	7.81872	7.46496	7.73506	7.44521	8.05592	7.5936	7.67941	7.52654	7.65653
O75150	RNF40	E3 ubiquitin-protein ligase BRE1B (BRE1-B) (EC 2.3.2.27) (95 kDa retinoblastoma-associated protein) (RBP95) (RING finger protein 40) (RING-type E3 ubiquitin transferase BRE1B)	224.52	225.272	198.237	221.342	228.512	226.997	216.575	233.181	190.767	213.62	180.306	188.516	190.024	173.603	179.23	178.196	179.789	179.066	170.085	184.202	165.804	214.063	205.388	195.871	201.777	197.076	202.849	195.746	206.54	215.514	206.54	7.8107	7.81553	7.63108	7.79013	7.83613	7.82653	7.75872	7.8653	7.57566	7.7389	7.49431	7.55854	7.57004	7.43964	7.48567	7.47732
O75151	PHF2	Lysine-specific demethylase PHF2 (EC 1.14.11.-) (GRC5) (PHD finger protein 2)	145.937	234.593	219.922	168.143		185.613	231.819	248.122	258.964	198.402	238.111	183.171					228.189	192.225	170.815	213.03		212.105	177.881	233.28		242.174	178.571	214.084	183.465	167.532	216.371	7.1892	7.87402	7.78085	7.39354		7.53615	7.85685	7.95491	8.01661	7.63228	7.89549	7.51705
O75152	ZC3H11A	Zinc finger CCCH domain-containing protein 11A	193.787	197.11	183.96	186.43	211.167	196.631	201.182	198.264	173.425	198.135	183.114	220.631	192.865	180.687	197.53	169.349	200.405	190.711	174.145	186.397	205.335	224.567	205.849	177.43	209.929	197.817	202.608	210.374	219.786	216.152	223.07	7.59833	7.62286	7.52325	7.54249	7.72224	7.61935	7.65236	7.63128	7.43817	7.63034	7.5166	7.78549	7.59144	7.49735	7.62593	7.40386
O75153	CLUH	Clustered mitochondria protein homolog	223.654	225.26	283.568	241.39	246.695	283.336	256.075	256.464	264.839	267.65	191.991	200.143	192.212	202.565	203.043	202.479	204.591	202.936	199.878	194.776	196.513	131.709	134.881	142.898	162.462	138.888	145.6	135.122	144.251	145.186	146.882	7.80512	7.81545	8.14755	7.91522	7.94659	8.14637	8.00042	8.00261	8.04897	8.0642	7.58489	7.64489	7.58655	7.66224	7.66564	7.66163
O75155	CAND2	Cullin-associated NEDD8-dissociated protein 2 (Cullin-associated and neddylation-dissociated protein 2) (Epididymis tissue protein Li 169) (TBP-interacting protein of 120 kDa B) (TBP-interacting protein 120B) (p120 CAND2)	198.971	183.05	185.665	208.454	199.005	196.732	191.016	194.205	230.659	201.576	149.141	175.838	173.398	178.64	187.381	190.721	171.394	176.206	188.108	164.841	207.249	146.776	213.098	192.16	206.844	186.469	205.951	173.344	203.335	208.593	197.524	7.63641	7.5161	7.53656	7.70358	7.63666	7.62009	7.57755	7.60143	7.84962	7.65518	7.22053	7.4581	7.43794	7.48091	7.54983	7.57532
O75157	TSC22D2	TSC22 domain family protein 2 (TSC22-related-inducible leucine zipper protein 4)					118.586								140.291	157.821	112.905	120.789					102.013				181.147											6.88979								7.13228	7.30214	6.81896	6.91635
O75161	NPHP4	Nephrocystin-4 (Nephroretinin)					229.622								166.026	174.339	162.332	166.579					163.756				232.914											7.84312								7.37526	7.44575	7.3428	7.38006
O75164	KDM4A	Lysine-specific demethylase 4A (EC 1.14.11.66) (EC 1.14.11.69) (JmjC domain-containing histone demethylation protein 3A) (Jumonji domain-containing protein 2A) ([histone H3]-trimethyl-L-lysine(36) demethylase 4A) ([histone H3]-trimethyl-L-lysine(9) demethylase 4A)	207.198	254.459	221.279	253.123	231.214	234.528	220.23	237.455	188.278	219.996	165.309	323.145	198.337	161.978	201.183	191.147	195.13	197.949	209.72	151.243	214.825	206.968	178.946	186.864	193.344	218.526	203.026	209.306	195.925	194.515	217.889	7.69487	7.99129	7.78972	7.98369	7.85308	7.87362	7.78287	7.89151	7.55672	7.78134	7.36902	8.33604	7.63181	7.33965	7.65236	7.57854
O75165	DNAJC13	DnaJ homolog subfamily C member 13 (Required for receptor-mediated endocytosis 8) (RME-8)	170.212	200.03	226.066	231.909	220.061	209.044	215.315	207.458	237.204	207.312	205.666	191.086	221.587	203.355	215.343	208.263	191.284	212.492	202.981	195.687	192.632	185.857	185.608	203.203	194.306	190.731	200.71	185.732	193.43	188.174	181.079	7.41119	7.64407	7.8206	7.85742	7.78176	7.70766	7.7503	7.69668	7.88999	7.69566	7.68416	7.57808	7.79173	7.66785	7.7505	7.70226
O75167	PHACTR2	Phosphatase and actin regulator 2					72.5298	156.059				167.198	276.8		270.765	186.256	84.4278	121.53	239.549			378.342	408.22				111.552				198.182							6.1805	7.28595				7.38542	8.1127		8.0809	7.54114	6.39965	6.92517
O75170	PPP6R2	Serine/threonine-protein phosphatase 6 regulatory subunit 2 (SAPS domain family member 2)	244.227	252.852	246.931	229.443	236.857	217.068	220.614	234.254	256.981	226.852	200.998	185.689	195.279	218.254	201.197	213.234	214.344	227.61	208.442	214.504	200.108	193.687	165.463	177.02	170.184	174.478	182.204	149.974	141.751	162.582	169.059	7.93208	7.98215	7.94796	7.84199	7.88787	7.762	7.78538	7.87193	8.00552	7.82561	7.65104	7.53674	7.60939	7.76986	7.65246	7.73629
O75175	CNOT3	CCR4-NOT transcription complex subunit 3 (CCR4-associated factor 3) (Leukocyte receptor cluster member 2)	204.927	182.418	190.687	195.444	171.042	157.913	187.477	191.515	200.117	170.325	253.831	228.726	169.074	190.036	166.719	184.049	188.431	186.659	160.007	249.59	182.053	218.739	225.688	217.301	212.565	209.758	200.688	212.892	195.308	229.224	220.06	7.67897	7.5111	7.57506	7.61061	7.4182	7.30298	7.55057	7.58132	7.6447	7.41215	7.98773	7.83748	7.40151	7.57013	7.38128	7.52395
O75177	SS18L1	Calcium-responsive transactivator (SS18-like protein 1) (SYT homolog 1)		186.41		127.158	127.319	166.876	138.961	155.867		168.695	249.388		197.598	166.008	169.441	137.582	232.655		177.07	284.012	192.528	188.401			141.486				142.932		166.885		7.54234		6.99048	6.99231	7.38263	7.11854	7.28417		7.39828	7.96225		7.62642	7.37511	7.40464	7.10415
O75179	ANKRD17	Ankyrin repeat domain-containing protein 17 (Gene trap ankyrin repeat protein) (Serologically defined breast cancer antigen NY-BR-16)	193.497	177.77	182.533	189.021	209.329	198.986	183.93	193.8	187.751	192.224	181.913	184.725	213.041	191.735	210.681	192.924	193.939	195.919	180.602	184.625	196.407	181.695	210.26	235.757	214.555	226.176	210.067	221.933	207.333	206.699	208.64	7.59617	7.47387	7.51202	7.5624	7.70963	7.63652	7.52301	7.59842	7.55268	7.58665	7.50711	7.52923	7.73499	7.58297	7.71892	7.59189
O75182	SIN3B	Paired amphipathic helix protein Sin3b (Histone deacetylase complex subunit Sin3b) (Transcriptional corepressor Sin3b)	161.658	205.098	190.391	232.312	188.108	177.05	220.688	225.824	195.461	174.984	195.891	192.464	191.535	199.83	200.655	179.848	196.379	197.914	188.406	155.678	169.552	162.025	205.088	187.408	174.447	196.76	178.217	193.485	176.857	176.784	185.548	7.3368	7.68017	7.57282	7.85992	7.55541	7.46801	7.78586	7.81905	7.61073	7.45108	7.61391	7.58845	7.58146	7.64263	7.64858	7.49063
O75190	DNAJB6	DnaJ homolog subfamily B member 6 (HHDJ1) (Heat shock protein J2) (HSJ-2) (MRJ) (MSJ-1)	231.513	209.907	209.958	206.816	224.528	224.397	183.069	220.053	238.565	191.309	208.493	225.209	257.414	181.557	219.263	195.925	210.119	211.152	184.453	179.494	213.617	237.75	175.949	227.496	178.03	210.395	185.094	173.06	211.125	176.825	194.242	7.85495	7.71361	7.71395	7.6922	7.81075	7.80991	7.51625	7.78171	7.89824	7.57976	7.70386	7.81512	8.00795	7.50428	7.77652	7.61416
O75191	XYLB	Xylulose kinase (Xylulokinase) (EC 2.7.1.17)	229.43	222.85	207.08	265.108	228.762	210.83	269.456	212.44	225.035	199.999	195.328	184.716	201.267	225.601	225.271	223.964	203.337	192.796	241.661	194.445	218.144	191.901	169.544	216.187	209.999	172.376	160.062	170.006	167.899	156.162	198.26	7.84191	7.79993	7.69404	8.05043	7.83771	7.71993	8.07391	7.73091	7.81401	7.64385	7.60975	7.52917	7.65297	7.81763	7.81552	7.80713
O75197	LRP5	Low-density lipoprotein receptor-related protein 5 (LRP-5) (Low-density lipoprotein receptor-related protein 7) (LRP-7)		245.502		216.935			265.37	239.264											317.325			124.846									158.424		7.93959		7.76112			8.05186	7.90246
O75204	TMEM127	Transmembrane protein 127						321.47				253.529	143.347						161.985			205.874									159.457								8.32854				7.98601	7.16336
O75208	COQ9	Ubiquinone biosynthesis protein COQ9, mitochondrial	167.989	201.961	210.915	176.741	240.854		152.93	188.542	195.704			153.601	248.85	222.049	200.171	225.636		180.265	158.869		241.371	159.226	202.996	259.458	151.113	226.905	183.896	228.139		186.694	180.083	7.39222	7.65793	7.72052	7.46549	7.91202		7.25673	7.55875	7.61253			7.26304	7.95913	7.79474	7.64509	7.81785
O75223	GGCT	Gamma-glutamylcyclotransferase (EC 4.3.2.9) (Cytochrome c-releasing factor 21)	218.718	213.756	189.353	184.528	204.372	183.098	197.078	193.313	204.452	186.442	179.16	174.09	144.406	164.53	147.066	171.501	163.058	160.347	166.311	185.707	164.844	207.005	208.903	192.799	229.807	208.021	191.644	213.98	213.016	202.497	220.854	7.77293	7.73982	7.56494	7.52769	7.67506	7.51647	7.62262	7.5948	7.67562	7.54259	7.48511	7.44369	7.17399	7.36221	7.20032	7.42207
O75251	NDUFS7	NADH dehydrogenase [ubiquinone] iron-sulfur protein 7, mitochondrial (EC 7.1.1.2) (Complex I-20kD) (CI-20kD) (NADH-ubiquinone oxidoreductase 20 kDa subunit) (PSST subunit)	213.465	196.265	189.398	211.399	227.39	201.988	207.749	179.411	184.359	155.685	202.175	213.089	191.056	183.385	178.891	197.757	165.333	154.791	189.246	206.118	158.448	200.528	201.75	187.695	225.33	183.33	208.81	198.203	232.607	190.67	191.008	7.73785	7.61666	7.56527	7.72382	7.82903	7.65813	7.6987	7.48712	7.52637	7.28248	7.65946	7.73531	7.57785	7.51873	7.48294	7.62759
O75298	RTN2	Reticulon-2 (Neuroendocrine-specific protein-like 1) (NSP-like protein 1) (Neuroendocrine-specific protein-like I) (NSP-like protein I) (NSPLI)			222.639						222.469			133.274												237.27		188.389		213.286						7.79856						7.79746			7.05826
O75306	NDUFS2	NADH dehydrogenase [ubiquinone] iron-sulfur protein 2, mitochondrial (EC 7.1.1.2) (Complex I-49kD) (CI-49kD) (NADH-ubiquinone oxidoreductase 49 kDa subunit)	196.914	169.026	196.542	209.259	201.601	202.312	192.884	195.414	209.464	195.018	177.35	166.622	172.041	196.323	179.194	215.924	176.092	162.972	182.052	186.295	186.935	183.791	189.803	197.286	208.387	184.042	187.533	192.951	204.265	183.242	183.839	7.62142	7.4011	7.61869	7.70914	7.65536	7.66044	7.59159	7.61039	7.71056	7.60746	7.47046	7.38044	7.42661	7.61709	7.48538	7.75438
O75312	ZPR1	Zinc finger protein ZPR1 (Zinc finger protein 259)	194.874	203.618	197.082	211.289	205.064	201.573	199.036	194.096	201.232	197.963	194.502	194.191	184.46	183.477	187.298	199.509	194.744	183.278	189.962	181.976	206.392	194.669	197.383	213.148	229.399	214.336	188.527	181.757	198.666	196.188	165.534	7.6064	7.66972	7.62265	7.72308	7.67993	7.65516	7.63688	7.60063	7.65272	7.62909	7.60364	7.60133	7.52717	7.51945	7.54919	7.64031
O75319	DUSP11	RNA/RNP complex-1-interacting phosphatase (EC 3.1.3.-) (Dual specificity protein phosphatase 11) (Phosphatase that interacts with RNA/RNP complex 1)	176.221	193.788	218.176	219.201	215.91	191.074	174.995	168.521	236.311	178.641	269.558	194.761	216.8	230.952	189.835	274.385	217.39	192.361	248.109	208.672	200.354	176.956	195.026	238.619	214.758	220.408	196.18	202.834	182.264	201.792	183.702	7.46124	7.59834	7.76935	7.77611	7.75429	7.57799	7.45117	7.39678	7.88454	7.48092	8.07445	7.60556	7.76022	7.85145	7.56861	8.10006
O75323	NIPSNAP2	Protein NipSnap homolog 2 (NipSnap2) (Glioblastoma-amplified sequence)	178.63	192.829	164.937	166.359	195.783	168.498	199.814	186.284	170.419	175.296	284.251	329.388	178.368	185.957	179.064	194.275	189.57	199.869	237.383	306.874	208.823	215.876	204.893	171.142	192.667	154.931	169.654	176.389	179.687	191.081	182.749	7.48083	7.59117	7.36577	7.37815	7.61311	7.39658	7.64252	7.54136	7.41294	7.45365	8.15102	8.36364	7.47871	7.53882	7.48433	7.60196
O75326	SEMA7A	Semaphorin-7A (CDw108) (JMH blood group antigen) (John-Milton-Hargen human blood group Ag) (Semaphorin-K1) (Sema K1) (Semaphorin-L) (Sema L) (CD antigen CD108)		215.114		195.201			289.93	306.389											85.1241			78.3099									238.583		7.74896		7.60882			8.17956	8.25922
O75330	HMMR	Hyaluronan mediated motility receptor (Intracellular hyaluronic acid-binding protein) (Receptor for hyaluronan-mediated motility) (CD antigen CD168)	234.678	245.073	204.447	224.513	226.465	194.751	207.21	215.558	231.808	210.587	203.441	216.273	179.097	186.4	189.248	205.702	173.511	184.672	220.964	210.744	183.72	201.708	183.28	196.833	193.467	183.436	175.903	176.869	191.672	188.638	202.126	7.87454	7.93707	7.67558	7.81065	7.82315	7.60549	7.69495	7.75193	7.85679	7.71827	7.66847	7.75671	7.4846	7.54225	7.56413	7.68441
O75340	PDCD6	Programmed cell death protein 6 (Apoptosis-linked gene 2 protein homolog) (ALG-2)	243.722	219.689	227.707	191.937	237.486	283.025	251.806	240.236	225.629	265.875	184.75	221.781	234.026	206.187	220.688	198.686	226.309	248.386	162.382	179.247	227.838	146.964	151.89	169.948	173.124	148.309	153.319	144.644	160.89	161.323	124.942	7.92909	7.77932	7.83103	7.58449	7.8917	8.14479	7.97617	7.90831	7.81781	8.05461	7.52943	7.79299	7.87052	7.68781	7.78587	7.63434
O75347	TBCA	Tubulin-specific chaperone A (TCP1-chaperonin cofactor A) (Tubulin-folding cofactor A) (CFA)	331.83	260.108	239.27	211.147	217.979	211.27	221.404	239.507	226.254	216.626	260.401	264.742	198.231	224.673	183.053	251.123	214.243	185.439	203.893	265.642	220.923	200.068	135.384	132.97	155.825	146.072	128.89	126.121	151.982	144.035	130.197	8.3743	8.02297	7.9025	7.7221	7.76804	7.72295	7.79054	7.90392	7.8218	7.75906	8.02459	8.04844	7.63104	7.81168	7.51612	7.97225
O75348	ATP6V1G1	V-type proton ATPase subunit G 1 (V-ATPase subunit G 1) (V-ATPase 13 kDa subunit 1) (Vacuolar proton pump subunit G 1) (Vacuolar proton pump subunit M16)	232.975	215.245	185.33	218.697	190.528	208.2	281.41	255.273	223.522	198.155	208.628	191.692	197.659	205.648	232.104	181.592	200.672	182.342	241.133	193.623	214.56	204.859	187.064	201.597	217.155	184.821	167.696	202.426	209.811	201.745	187.317	7.86403	7.74984	7.53395	7.77279	7.57386	7.70182	8.13653	7.9959	7.80427	7.63048	7.70479	7.58265	7.62687	7.68403	7.85863	7.50456
O75351	VPS4B	Vacuolar protein sorting-associated protein 4B (EC 3.6.4.6) (Cell migration-inducing gene 1 protein) (Suppressor of K(+) transport growth defect 1) (Protein SKD1)	189.639	206.381	179.669	210.602	188.35	197.494	184.687	189.176	197.736	179.766	193.04	162.405	193.649	189.321	207.239	208.714	180.683	192.011	211.083	178.682	193.999	188.321	205.682	227.22	205.831	192.536	198.739	198.637	214.053	208.443	212.693	7.56712	7.68916	7.4892	7.71838	7.55727	7.62567	7.52894	7.56358	7.62743	7.48998	7.59276	7.34345	7.5973	7.56469	7.69515	7.70539
O75352	MPDU1	Mannose-P-dolichol utilization defect 1 protein (Suppressor of Lec15 and Lec35 glycosylation mutation homolog) (SL15)	171.798	183.713	237.58	221.019	176.648	213.431	206.889	204.588	241.354	219.104	277.242	271.682	229.434	251.549	245.252	218.382	235.388	232.645	263.456	244.576	234.107	159.179	136.72	142.281	121.977	132.961	153.829	115.583	141.394	150.026	105.073	7.42457	7.52131	7.89227	7.78803	7.46473	7.73763	7.69271	7.67657	7.915	7.77547	8.115	8.08577	7.84194	7.97469	7.93812	7.77071
O75356	ENTPD5	Nucleoside diphosphate phosphatase ENTPD5 (EC 3.6.1.6) (CD39 antigen-like 4) (ER-UDPase) (Ectonucleoside triphosphate diphosphohydrolase 5) (NTPDase 5) (Guanosine-diphosphatase ENTPD5) (GDPase ENTPD5) (EC 3.6.1.42) (Inosine diphosphate phosphatase ENTPD5) (EC 3.6.1.64) (Nucleoside diphosphatase) (Uridine-diphosphatase ENTPD5) (UDPase ENTPD5)					206.432								321.673	297.222	257.803	349.826					297.155				178.946											7.68952								8.32945	8.2154	8.01013	8.45049
O75362	ZNF217	Zinc finger protein 217	276.994	190.023		138.169			166.227	205.479										246.182	210.826			258.853	204.873				206.993			156.711	209.567	8.11371	7.57003		7.11029			7.37701	7.68285
O75365	PTP4A3	Protein tyrosine phosphatase type IVA 3 (EC 3.1.3.48) (PRL-R) (Protein-tyrosine phosphatase 4a3) (Protein-tyrosine phosphatase of regenerating liver 3) (PRL-3)						171.769				146.811	203.427						126.083			246.247									113.805								7.42432				7.19782	7.66837
O75367	MACROH2A1	Core histone macro-H2A.1 (Histone macroH2A1) (mH2A1) (Histone H2A.y) (H2A/y) (Medulloblastoma antigen MU-MB-50.205)	189.281	184.112	188.193	198.99	186.287	197.622	187.5	185.054	184.821	183.976	193.205	203.327	191.752	202.997	203.025	215.436	184.9	196.449	216.209	189.916	217.236	173.917	192.831	194.563	204.967	192.825	197.351	201.236	196.448	189.263	198.768	7.56439	7.52444	7.55607	7.63655	7.54139	7.6266	7.55075	7.53181	7.52999	7.52337	7.59399	7.66766	7.5831	7.66531	7.66552	7.75111
O75368	SH3BGRL	SH3 domain-binding glutamic acid-rich-like protein	219.102	194.749	186	204.917	198.922	206.581	202.555	185.654	216.223	194.491	211.758	186.607	190.023	207.038	204.561	214.426	209.241	202.765	199.443	215.842	208.294	208.049	168.566	210.645	221.343	182.475	184.082	174.278	207.933	184.596	162.296	7.77546	7.60547	7.53916	7.67889	7.63606	7.69056	7.66217	7.53647	7.75638	7.60356	7.72627	7.54386	7.57003	7.69375	7.67638	7.74433
O75369	FLNB	Filamin-B (FLN-B) (ABP-278) (ABP-280 homolog) (Actin-binding-like protein) (Beta-filamin) (Filamin homolog 1) (Fh1) (Filamin-3) (Thyroid autoantigen) (Truncated actin-binding protein) (Truncated ABP)	231.184	220.798	216.106	228.198	232.55	235.004	226.959	228.714	219.264	221.083	212.794	212.309	212.877	211.504	213.714	209.116	215.017	222.795	212.582	207.562	220.695	150.588	152.837	150.044	161.853	150.698	153.91	148.928	154.141	150.145	160.393	7.8529	7.78658	7.75559	7.83415	7.8614	7.87654	7.82629	7.8374	7.77653	7.78844	7.73331	7.73002	7.73387	7.72454	7.73954	7.70816
O75376	NCOR1	Nuclear receptor corepressor 1 (N-CoR) (N-CoR1)	211.375	224.051	199.046	225.894	203.307	199.583	213.965	201.473	210.237	200.808	211.753	225.668	205.654	200.059	203.794	196.167	213.169	217.786	216.636	206.29	199.225	190.776	191.279	172.859	179.484	179.878	180.76	184.13	182.001	196.748	186.294	7.72366	7.80768	7.63696	7.8195	7.66752	7.64084	7.74123	7.65444	7.71587	7.64967	7.72624	7.81806	7.68407	7.64428	7.67097	7.61594
O75379	VAMP4	Vesicle-associated membrane protein 4 (VAMP-4)	154.378	333.182	167.851	239.223		199.547	242.753	186.094	172.454	208.753	218.853	148.673					221.466	184.712	313.392	182.668		306.551	264.847	178.679		215.732	219.649	204.036	208.193	318.889	219.233	7.27033	8.38017	7.39104	7.90221		7.64058	7.92335	7.53989	7.43007	7.70565	7.77382	7.216
O75380	NDUFS6	NADH dehydrogenase [ubiquinone] iron-sulfur protein 6, mitochondrial (Complex I-13kD-A) (CI-13kD-A) (NADH-ubiquinone oxidoreductase 13 kDa-A subunit)	270.967	248.788	208.791	136.161	142.522	177.603	172.825	187.37	156.109	224.43	237.052	259.595	225.912	182.305	184.81	151.896	226.989	154.333	172.988	299.997	246.81	261.864	136.997	168.208	147.091	200.523	175.065	206.945	173.651	150.781	199.219	8.08197	7.95877	7.70592	7.08917	7.15504	7.47251	7.43317	7.54975	7.28641	7.81012	7.88906	8.02012	7.81962	7.51021	7.5299	7.24694
O75381	PEX14	Peroxisomal membrane protein PEX14 (PTS1 receptor-docking protein) (Peroxin-14) (Peroxisomal membrane anchor protein PEX14)	177.783	178.009	182.468	209.447	194.651	207.559	179.045	201.206	182.607	211.393	181.545	175.79	175.608	164.101	178.577	191.785	190.948	191.346	187.738	173.501	193.202	201.603	217.326	205.355	227.25	197.865	214.431	204.096	217.133	222.52	202.6	7.47397	7.47581	7.5115	7.71044	7.60475	7.69738	7.48418	7.65253	7.5126	7.72379	7.50419	7.45771	7.45622	7.35844	7.4804	7.58334
O75382	TRIM3	Tripartite motif-containing protein 3 (Brain-expressed RING finger protein) (RING finger protein 22) (RING finger protein 97)	171.107	163.073	184.235	178.21	200.862	148.661	166.474	183.537	211.624	178.593	306.558	193.716	190.969	196.762	187.022	173.011	237.359	188.4	173.329	352.825	193.359	153.365	210.531	256.17	249.474	202.939	221.208	214.3	196.621	216.209	193.279	7.41876	7.34938	7.5254	7.47744	7.65006	7.21589	7.37915	7.51993	7.72536	7.48053	8.26002	7.5978	7.5772	7.62031	7.54707	7.43472
O75385	ULK1	Serine/threonine-protein kinase ULK1 (EC 2.7.11.1) (Autophagy-related protein 1 homolog) (ATG1) (hATG1) (Unc-51-like kinase 1)	179.023	182.908	142.401	202.462	166.284	205.708	181.108	161.754	226.787	196.319	186.231	177.773	163.038	165.539	185.356	127.215	226.698	187.245	221.783	190.103	169.747	145.543	226.506	244.429	192.267	196.453	185.999	232.385	235.123	225.491	220.89	7.484	7.51497	7.15381	7.6615	7.3775	7.68446	7.5007	7.33766	7.82519	7.61705	7.54095	7.47389	7.34907	7.37103	7.53416	6.99112
O75386	TULP3	Tubby-related protein 3 (Tubby-like protein 3)	267.405	185.19	291.783	250.156	207.393	142.941	238.155	233.453	266.35	190.81	174.943	176.071	143.549	226.884	213.587	233.659	197.948	402.756	218.554	210.769	253.978	255.959	245.632	226.689	273.938	205.469	229.389	235.216	205.642	330.278	258.217	8.06288	7.53286	8.18875	7.96668	7.69622	7.15928	7.89576	7.86699	8.05718	7.57599	7.45074	7.46002	7.1654	7.82581	7.73868	7.86826
O75390	CS	Citrate synthase, mitochondrial (EC 2.3.3.1) (Citrate (Si)-synthase)	205.69	206.12	194.967	213.211	201.03	197.459	215.864	200.299	185.663	199.773	224.629	259.174	196.893	203.1	189.47	209.621	201.701	220.689	230.163	225.458	221.871	169.81	180.141	168.125	178.574	163.495	177.488	177.762	176.856	192.696	181.515	7.68433	7.68734	7.60709	7.73614	7.65127	7.62541	7.75398	7.64601	7.53654	7.64222	7.8114	8.01778	7.62127	7.66605	7.56582	7.71164
O75391	SPAG7	Sperm-associated antigen 7	232.862	266.72	222.952	210.568	244.349	221.745	232.802	218.033	187.037	210.706	225.295	250.243	203.421	216.165	212.818	193.694	225.092	217.091	205.117	231.578	227.519	176.296	133.212	84.088	130.523	147.957	143.574	143.956	130.409	115.857	159.476	7.86333	8.05918	7.80059	7.71814	7.9328	7.79276	7.86296	7.7684	7.54718	7.71909	7.81567	7.96719	7.66833	7.75599	7.73348	7.59764
O75394	MRPL33	39S ribosomal protein L33, mitochondrial (L33mt) (MRP-L33) (Mitochondrial large ribosomal subunit protein bL33m)	187.797	181.249	211.076	200.168	183.342	205.984	196.074	166.819	223.946	201.01	181.062	173.349	138.124	196.21	175.654	166.851	177.857	179.131	192.679	189.34	181.237	148.989	193.79	236.895	213.283	204.105	187.108	211.21	223.392	170.482	182.085	7.55303	7.50183	7.72162	7.64507	7.51839	7.68639	7.61526	7.38214	7.80701	7.65112	7.50034	7.43754	7.10982	7.61626	7.45659	7.38242
O75396	SEC22B	Vesicle-trafficking protein SEC22b (ER-Golgi SNARE of 24 kDa) (ERS-24) (ERS24) (SEC22 vesicle-trafficking protein homolog B) (SEC22 vesicle-trafficking protein-like 1)	178.619	215.803	182.331	180.157	181.249	176.168	190.982	175.273	179.822	177.044	261.791	194.984	202.496	217.372	204.737	174.852	195.811	203.066	189.169	256.31	205.696	249.712	190.022	178.787	177.016	185.318	194.434	199.803	184.421	195.719	198.131	7.48074	7.75357	7.51042	7.49311	7.50183	7.46081	7.57729	7.45346	7.49042	7.46796	8.03227	7.60721	7.66175	7.76402	7.67763	7.44999
O75398	DEAF1	Deformed epidermal autoregulatory factor 1 homolog (Nuclear DEAF-1-related transcriptional regulator) (NUDR) (Suppressin) (Zinc finger MYND domain-containing protein 5)			143.616						215.214			152.024												171.915		162.332		192.39						7.16607						7.74963			7.24815
O75400	PRPF40A	Pre-mRNA-processing factor 40 homolog A (Fas ligand-associated factor 1) (Formin-binding protein 11) (Formin-binding protein 3) (Huntingtin yeast partner A) (Huntingtin-interacting protein 10) (HIP-10) (Huntingtin-interacting protein A) (Renal carcinoma antigen NY-REN-6)	205.188	215.38	197.609	187.327	185.851	175.566	191.07	192.257	162.574	191.124	206.306	237.479	199.042	208.137	191.721	203.582	200.234	190.004	212.002	225.591	195.959	229.895	191.355	155.636	192.589	189.774	191.105	198.583	196.544	196.64	212.653	7.6808	7.75074	7.6265	7.54941	7.538	7.45587	7.57796	7.5869	7.34495	7.57836	7.68864	7.89166	7.63693	7.70139	7.58287	7.66946
O75410	TACC1	Transforming acidic coiled-coil-containing protein 1 (Gastric cancer antigen Ga55) (Taxin-1)	191.856	240.016	163.634	215.954	211.171	204.57	237.596	190.968	201.545	192.406	167.887	144.994	218.799	200.992	191.375	189.837	205.455	184.44	181.285	184.394	153.901	203.217	223.846	208.159	236.878	196.498	242.179	197.279	241.992	211.783	242.897	7.58388	7.90698	7.35433	7.75458	7.72227	7.67645	7.89237	7.57719	7.65496	7.58801	7.39135	7.17985	7.77347	7.65099	7.58026	7.56862
O75414	NME6	Nucleoside diphosphate kinase 6 (NDK 6) (NDP kinase 6) (EC 2.7.4.6) (Inhibitor of p53-induced apoptosis-alpha) (IPIA-alpha) (nm23-H6)	186.888	228.301	283.529	175.669	224.541	193.765	213.542	187.233	227.213	185.666	177.785	248.277	169.54	148.854	188.246	142.559	246.206	164.697	155.67	173.038	147.863	229.288	192.725	233.105	237.879	239.126	207.923	212.631	261.948	224.71	204.079	7.54603	7.83479	8.14735	7.45671	7.81083	7.59817	7.73838	7.54869	7.8279	7.53656	7.47399	7.9558	7.40548	7.21776	7.55647	7.15541
O75417	POLQ	DNA polymerase theta (EC 2.7.7.7) (DNA polymerase eta)			215.068						214.342			204.356												198.923		211.003		216.511						7.74865						7.74377			7.67494
O75419	CDC45	Cell division control protein 45 homolog (PORC-PI-1)	200.306	192.316	228.197	187.006	190.813	233.433	215.588	267.023	218.254	231.425	216.276	216.387	240.136	223.829	188.442	228.43	199.23	220.401	202.476	200.244	262.328	311.353	184.512	182.759	145.677	190.558	197.111	185.796	178.021	183.488	187.653	7.64606	7.58733	7.83414	7.54694	7.57601	7.86687	7.75213	8.06082	7.76986	7.8544	7.75673	7.75747	7.90771	7.80626	7.55798	7.83561
O75420	GIGYF1	GRB10-interacting GYF protein 1 (PERQ amino acid-rich with GYF domain-containing protein 1)	229.613		296.348		200.459	187.003			255.633	182.991	194.107	330.354	191.323	197.54	195.371	164.419	182.432	365.795		212.283	191.818		306.572	212.64	160.032	255.632	344.919	350.778	159.299	296.135		7.84306		8.21115		7.64716	7.54692			7.99793	7.51563	7.6007	8.36787	7.57987	7.626	7.61007	7.36124
O75427	LRCH4	Leucine-rich repeat and calponin homology domain-containing protein 4 (Leucine-rich repeat neuronal protein 4) (Leucine-rich neuronal protein)		169.016	196.804	190.271	187.49	209.314	190.673	169.52	41.5294	191.548	185.411	790.036	199.362	179.538	174.647	182.617	195.449		174.26	237.164	175.491	136.383		33.2992	207.562	127.22		175.211	201.362		198.626		7.40102	7.62062	7.57191	7.55067	7.70952	7.57496	7.40531	5.37606	7.58157	7.53458	9.62577	7.63925	7.48815	7.4483	7.51268
O75431	MTX2	Metaxin-2 (Mitochondrial outer membrane import complex protein 2)	198.729	179.732	198.814	157.103	174.967	215.078	198.6	200.813	247.416	210.385	189.852	208.975	179.059	189.508	189.243	179.07	191.446	204.279	154.019	205.472	208.052	198.605	178.531	201.157	191.384	167.968	189.505	170.51	190.376	172.043	184.146	7.63466	7.4897	7.63528	7.29557	7.45094	7.74872	7.63372	7.64971	7.9508	7.71689	7.56873	7.70719	7.48429	7.56612	7.5641	7.48438
O75436	VPS26A	Vacuolar protein sorting-associated protein 26A (Vesicle protein sorting 26A) (hVPS26)	174.314	170.874	212.619	222.018	214.308	212.076	200.523	242.646	214.156	210.579	197.384	204.957	204.764	200.264	222.748	209.287	190.189	223.714	210.399	189.31	199.021	155.555	169.222	178.824	182.245	171.672	184.702	174.825	176.378	180.35	153.086	7.44554	7.41679	7.73213	7.79454	7.74354	7.72844	7.64762	7.92271	7.74252	7.71822	7.62486	7.67917	7.67782	7.64576	7.79927	7.70934
O75438	NDUFB1	NADH dehydrogenase [ubiquinone] 1 beta subcomplex subunit 1 (Complex I-MNLL) (CI-MNLL) (NADH-ubiquinone oxidoreductase MNLL subunit)	218.218	252.568	198.077	231.718	298.034	228.725	235.138	213.731	260.763	210.176	182.678	178.762	113.07	145.214	140.652	206.092	192.166	132.838	229.169	182.338	169.177	119.685	137.961	222.82	254.379	146.037	124.956	136.666	195.714	183.691	144.25	7.76962	7.98053	7.62992	7.85622	8.21933	7.83747	7.87736	7.73965	8.0266	7.71545	7.51316	7.48189	6.82107	7.18204	7.13598	7.68714
O75439	PMPCB	Mitochondrial-processing peptidase subunit beta (EC 3.4.24.64) (Beta-MPP) (P-52)	191.74	201.589	191.055	199.59	209.118	194.425	202.956	183.889	189.875	173.45	195.369	173.849	187.665	196.189	201.123	200.698	183.289	196.88	224.688	183.58	198.801	196.089	201.378	177.898	195.385	175.327	193.471	188.49	195.124	196.504	199.86	7.583	7.65527	7.57784	7.64089	7.70818	7.60307	7.66502	7.52269	7.56891	7.43838	7.61006	7.44169	7.55202	7.6161	7.65194	7.64888
O75446	SAP30	Histone deacetylase complex subunit SAP30 (30 kDa Sin3-associated polypeptide) (Sin3 corepressor complex subunit SAP30) (Sin3-associated polypeptide p30)	260.613	277.687	185.64	184.498	187.97	164.674	226.636	219.888	96.5543	173.015	260.256	540.338	171.981	217.845	193.779	302.121	207.376	196.188	283.96	218.212	148.799	256.154	215.885	158.576	220.189	230.019	196.092	321.089	172.902	208.552	188.243	8.02576	8.11732	7.53636	7.52746	7.55436	7.36347	7.82423	7.78062	6.59327	7.43475	8.02379	9.07772	7.4261	7.76716	7.59827	8.23898
O75448	MED24	Mediator of RNA polymerase II transcription subunit 24 (Activator-recruited cofactor 100 kDa component) (ARC100) (Cofactor required for Sp1 transcriptional activation subunit 4) (CRSP complex subunit 4) (Mediator complex subunit 24) (Thyroid hormone receptor-associated protein 4) (Thyroid hormone receptor-associated protein complex 100 kDa component) (Trap100) (hTRAP100) (Vitamin D3 receptor-inte…	177.494	167.481	196.101	203.075	187.996	204.791	200.761	194.192	193.384	207.417	171.707	215.028	202.824	187.356	192.872	199.996	185.266	179.681	192.633	157.671	163.215	206.667	202.823	209.137	224.298	214.768	207.621	210.666	206.834	183.216	200.385	7.47163	7.38786	7.61545	7.66587	7.55456	7.67801	7.64934	7.60134	7.59533	7.69639	7.42381	7.74838	7.66409	7.54964	7.5915	7.64383
O75449	KATNA1	Katanin p60 ATPase-containing subunit A1 (Katanin p60 subunit A1) (EC 5.6.1.1) (p60 katanin)	218.238	193.07	220.904	231.383	171.884	201.097	223.717	198.163	249.481	208.181	225.74	206.826	177.724	184.674	174.725	199.369	203.994	214.605	213.857	257.343	156.553	203.623	194.629	186.595	173.901	182.529	174.63	181.689	200.408	188.077	205.819	7.76976	7.59298	7.78728	7.85414	7.42529	7.65175	7.80553	7.63054	7.96279	7.70169	7.81852	7.69227	7.4735	7.52883	7.44894	7.6393
O75460	ERN1	Serine/threonine-protein kinase/endoribonuclease IRE1 (Endoplasmic reticulum-to-nucleus signaling 1) (Inositol-requiring protein 1) (hIRE1p) (Ire1-alpha) (IRE1a) [Includes: Serine/threonine-protein kinase (EC 2.7.11.1); Endoribonuclease (EC 3.1.26.-)]	286.852		202.891						262.143			148.485						195.255					268.519	331.913		206.339	207.425	130.929		213.862		8.16416		7.66456						8.03421			7.21418
O75461	E2F6	Transcription factor E2F6 (E2F-6)	223.714	241.202		225.751	207.979	187.399	221.98	232.632		173.682	188.225		140.105	183.206	186.351	228.452	207.167	135.398	259.459	166.055	204.979	160.292	255.972		237.321		215.311		247.319	222.175	219.302	7.80551	7.9141		7.81859	7.70029	7.54997	7.79428	7.8619		7.4403	7.55631		7.13037	7.51732	7.54188	7.83575
O75462	CRLF1	Cytokine receptor-like factor 1 (Cytokine-like factor 1) (CLF-1) (ZcytoR5)						172.082				133.79	223.345						186.805			229.857									241.703								7.42695				7.06383	7.80313
O75467	ZNF324	Zinc finger protein 324A (Zinc finger protein ZF5128)			210.713			160.443			183.032	191.458	277.406	208.378					220.985			228.404				175.041		222.206		218.275	133.943					7.71913			7.32592			7.51595	7.58089	8.11586	7.70306
O75475	PSIP1	PC4 and SFRS1-interacting protein (CLL-associated antigen KW-7) (Dense fine speckles 70 kDa protein) (DFS 70) (Lens epithelium-derived growth factor) (Transcriptional coactivator p75/p52)	191.643	183.497	186.834	185.903	192.736	191.084	190.335	193.527	176.919	180.784	202.441	213.207	181.405	187.282	195.066	176.952	192.195	193.553	175.661	218.14	193.245	234.389	207.798	186.066	197.536	197.394	201.291	208.485	209.884	202.609	200.126	7.58228	7.51961	7.54561	7.5384	7.59048	7.57806	7.5724	7.59639	7.46695	7.49813	7.66136	7.73611	7.50307	7.54907	7.60782	7.46722
O75477	ERLIN1	Erlin-1 (Endoplasmic reticulum lipid raft-associated protein 1) (Protein KE04) (Stomatin-prohibitin-flotillin-HflC/K domain-containing protein 1) (SPFH domain-containing protein 1)	198.89	212.75	206.719	223.367	201.167	209.564	204.484	199.634	199.497	199.805	197.002	196.543	174.207	188.422	191.377	192.643	198.932	189.16	200.975	205.664	199.195	183.367	195.513	179.021	193.193	194.523	187.019	199.889	197.181	186.333	198.25	7.63583	7.73302	7.69153	7.80327	7.65225	7.71125	7.67584	7.64121	7.64022	7.64245	7.62207	7.6187	7.44466	7.55782	7.58027	7.58979
O75478	TADA2A	Transcriptional adapter 2-alpha (Transcriptional adapter 2-like) (ADA2-like protein)		153.894	170.571	183.751			227.63	198.141	212.059			196.683							159.667			188.853		207.628		190.25		219.162			208.177		7.2658	7.41423	7.52161			7.83055	7.63038	7.72832			7.61973
O75486	SUPT3H	Transcription initiation protein SPT3 homolog (SPT3-like protein)	159.544	152.23	173.717	180.231	222.759	149.913	177.175	217.288	213.633	196.017	225.071	158.17	171.946	189.693	206.456	145.916	187.704	172.737	167.722	166.049	179.828	127.939	190.702	219.365	210.75	193.871	207.764	278.507	187.879	193.421	207.158	7.31781	7.25011	7.44059	7.4937	7.79934	7.22798	7.46903	7.76347	7.73899	7.61483	7.81424	7.30533	7.42581	7.56752	7.68969	7.18899
O75487	GPC4	Glypican-4 (K-glypican) [Cleaved into: Secreted glypican-4]	216.884	225.108	213.361	212.854	184.905	202.041	212.696	216.688	223.787	204.999	198.209	189.421	198.843	215.522	182.521	201.401	177.374	188.66	196.636	173.422	180.542	178.317	187.167	197.98	199.965	193.464	169.682	200.709	188.478	184.088	192.544	7.76078	7.81447	7.73715	7.73372	7.53064	7.6585	7.73265	7.75947	7.80598	7.67947	7.63088	7.56545	7.63549	7.75169	7.51192	7.65392
O75489	NDUFS3	NADH dehydrogenase [ubiquinone] iron-sulfur protein 3, mitochondrial (EC 7.1.1.2) (Complex I-30kD) (CI-30kD) (NADH-ubiquinone oxidoreductase 30 kDa subunit)	214.642	207.873	210.743	212.686	198.986	202.076	195.608	207.133	241.54	193.028	205.237	164.464	171.28	183.954	169.888	187.838	177.443	181.758	207.596	214.378	212.634	232.447	180.419	238.949	209.496	188.76	176.968	176.164	205.383	197.326	171.695	7.74579	7.69956	7.71934	7.73258	7.63653	7.65875	7.61182	7.69442	7.91612	7.59266	7.68115	7.36163	7.42022	7.5232	7.40844	7.55335
O75494	SRSF10	Serine/arginine-rich splicing factor 10 (40 kDa SR-repressor protein) (SRrp40) (FUS-interacting serine-arginine-rich protein 1) (Splicing factor SRp38) (Splicing factor, arginine/serine-rich 13A) (TLS-associated protein with Ser-Arg repeats) (TASR) (TLS-associated protein with SR repeats) (TLS-associated serine-arginine protein) (TLS-associated SR protein)	276.124	235.505	217.328	164.671	211.181	233.238	209.398	200.391	228.075	240.239	282.18	216.485	219.807	202.523	187.435	151.727	180.668	170.953	202.942	164.002	170.49	246.491	207.057	179.977	170.03	184.699	196.839	198.251	169.138	198.405	218.976	8.10917	7.87962	7.76373	7.36344	7.72234	7.86566	7.71011	7.64668	7.83337	7.90833	8.14047	7.75812	7.78009	7.66194	7.55025	7.24534
O75496	GMNN	Geminin	249.699	236.11	238.794	248.47	255.643	274.766	229.508	243.383	216.012	244.254	183.108	188.11	202.57	199.549	202.899	177.193	213.671	194.985	198.385	191.65	201.15	177.784	171.181	159.332	168.145	187.023	178.982	177.988	194.236	176.603	167.464	7.96405	7.88332	7.89962	7.95693	7.99799	8.10206	7.8424	7.92708	7.75497	7.93224	7.51655	7.55544	7.66227	7.6406	7.66462	7.46918
O75503	CLN5	Ceroid-lipofuscinosis neuronal protein 5 (Protein CLN5) [Cleaved into: Ceroid-lipofuscinosis neuronal protein 5, secreted form]	189.495	188.84	151.397	243.867	204.829	230.115	242.798	219.125	174.604	205.412	194.754	226.508	205.311	197.398	191.781	197.655	185.158	195.404	232.011	154.806	193.112	200.538	167.306	195.507	197.946	173.273	182.997	185.822	214.283	185.421	203.052	7.56602	7.56102	7.2422	7.92995	7.67827	7.84621	7.92361	7.77561	7.44794	7.68237	7.60551	7.82342	7.68167	7.62496	7.58331	7.62684
O75506	HSBP1	Heat shock factor-binding protein 1 (Nasopharyngeal carcinoma-associated antigen 13) (NPC-A-13)	320.295		474.558		416.398				307.78			314.971	347.374	385.924	280.522	250.052		172.573			201.393		75.1805	43.7525	64.8315	45.404	73.4206	19.4655		85.1232		8.32326		8.89044		8.70182				8.26575			8.29907	8.44035	8.59217	8.13197	7.96608
O75521	ECI2	Enoyl-CoA delta isomerase 2 (EC 5.3.3.8) (DRS-1) (Delta(3),delta(2)-enoyl-CoA isomerase) (D3,D2-enoyl-CoA isomerase) (Diazepam-binding inhibitor-related protein 1) (DBI-related protein 1) (Dodecenoyl-CoA isomerase) (Hepatocellular carcinoma-associated antigen 88) (Peroxisomal 3,2-trans-enoyl-CoA isomerase) (pECI) (Renal carcinoma antigen NY-REN-1)	192.52	219.789	208.646	242.128	218.779	216.794	229.592	224.716	237.608	190.923	188.399	172.202	170.342	184.217	188.12	205.298	164.724	193.083	205.591	183.516	196.105	165.855	188.458	202.469	206.76	175.286	188.568	185.868	188.088	185.415	197.659	7.58887	7.77998	7.70491	7.91963	7.77333	7.76018	7.84293	7.81196	7.89244	7.57684	7.55765	7.42796	7.41229	7.52526	7.55551	7.68157
O75525	KHDRBS3	KH domain-containing, RNA-binding, signal transduction-associated protein 3 (RNA-binding protein T-Star) (Sam68-like mammalian protein 2) (SLM-2) (Sam68-like phosphotyrosine protein)	210.802	175.386	174.14	197.281	206.124	184.688	186.082	171.566	177.62	178.687	185.4	180.341	168.193	179.292	189.581	193.138	179.412	188.961	190.104	176.418	193.619	169.111	188.507	193.982	218.753	177.289	200.669	179.237	214.181	199.378	177.175	7.71975	7.45439	7.4441	7.62411	7.68737	7.52894	7.5398	7.42262	7.47265	7.48129	7.5345	7.49458	7.39397	7.48617	7.56667	7.59349
O75528	TADA3	Transcriptional adapter 3 (ADA3 homolog) (hADA3) (STAF54) (Transcriptional adapter 3-like) (ADA3-like protein)	195.651	189.388	231.906	189.859	215.562	191.972	183.493	202.562	219.354	181.701	171.419	172.042	211.687	184.174	202.882	187.906	163.892	189.412	148.158	126.8	180.976	184.997	213.851	245.358	215.274	231.706	222.432	209.299	229.306	236.936	221.224	7.61214	7.5652	7.8574	7.56878	7.75196	7.58475	7.51958	7.66222	7.77711	7.50542	7.42139	7.42661	7.72579	7.52492	7.6645	7.55387
O75529	TAF5L	TAF5-like RNA polymerase II p300/CBP-associated factor-associated factor 65 kDa subunit 5L (TAF5L) (PCAF-associated factor 65 beta) (PAF65-beta)	180.12	208.989	192.669	162.579	178.561	181.037	199.434	181.581	200.535	167.863	174.34	188.607	202.805	201.963	194.442	198.298	169.39	202.733	182.937	172.541	209.009	187.332	202.97	211.357	193.961	213.216	226.057	204.414	177.473	189.598	207.63	7.49281	7.70728	7.58998	7.345	7.48027	7.50014	7.63977	7.50447	7.64771	7.39114	7.44576	7.55924	7.66395	7.65795	7.6032	7.63153
O75530	EED	Polycomb protein EED (hEED) (Embryonic ectoderm development protein) (WD protein associating with integrin cytoplasmic tails 1) (WAIT-1)	212.967	189.461	212.758	174.381	165.155	183.245	185.782	196.535	179.483	201.662	215.919	236.419	192.409	207.064	206.738	199.748	209.097	202.142	199.18	230.939	203.533	220.395	182.631	154.93	178.862	198.85	199.354	185.656	185.789	190.034	187.161	7.73448	7.56575	7.73307	7.4461	7.36768	7.51763	7.53746	7.61864	7.4877	7.6558	7.75434	7.8852	7.58804	7.69394	7.69166	7.64204
O75531	BANF1	Barrier-to-autointegration factor (Breakpoint cluster region protein 1) [Cleaved into: Barrier-to-autointegration factor, N-terminally processed]	274.514	315.961	218.26	331.617	310.502	132.585	258.976	243.098	241.433	171.559	493.454	233.203	256.541	282.754	306.597	312.024	173.716	234.389	449.78	373.16	317.708	288.331	57.7332	42.317	68.063	19.4802	38.5585	40.3941	49.649	56.6338	44.6552	8.10074	8.3036	7.76991	8.37338	8.27846	7.05078	8.01668	7.9254	7.91548	7.42256	8.94677	7.86544	8.00305	8.1434	8.2602	8.28551
O75533	SF3B1	Splicing factor 3B subunit 1 (Pre-mRNA-splicing factor SF3b 155 kDa subunit) (SF3b155) (Spliceosome-associated protein 155) (SAP 155)	196.572	193.06	199.829	198.291	186.624	196.864	195.286	195.137	183.633	181.688	206.44	209.613	195.24	199.355	195.281	197.997	184.187	190.85	189.997	188.528	194.573	214.094	197.891	185.343	200.194	194.923	205.475	203.116	199.841	198.873	205.689	7.61891	7.59291	7.64262	7.63147	7.54399	7.62105	7.60944	7.60835	7.52068	7.50532	7.68958	7.71158	7.6091	7.6392	7.60941	7.62934
O75534	CSDE1	Cold shock domain-containing protein E1 (N-ras upstream gene protein) (Protein UNR)	199.791	204.869	198.158	203.762	202.277	209.397	200.439	217.583	187.412	200.775	199.77	214.868	203.594	187.705	198.211	205.101	202.864	192.332	188.49	184.635	194.302	205.09	184.962	187.29	194.093	197.441	194.259	194.592	199.643	186.542	192.475	7.64235	7.67856	7.63051	7.67074	7.66019	7.7101	7.64702	7.76542	7.55007	7.64944	7.6422	7.74731	7.66955	7.55232	7.6309	7.68019
O75554	WBP4	WW domain-binding protein 4 (WBP-4) (Formin-binding protein 21) (WW domain-containing-binding protein 4)	171.459		167.209			119.46			177.434	151.854	333.213	147.639					248.525	222.108		437.609			199.999	233.041		192.681	205.834	189.446	121.824	206.771		7.42172		7.38551			6.90039			7.47114	7.24654	8.3803	7.20593
O75564	JRK	Jerky protein homolog			230.204			276.573			184.059	271.506	173.058	159.338					155.055			140.922				67.7823		133.734		140.555	167.823					7.84677			8.11152			7.52402	8.08484	7.43511	7.31594
O75569	PRKRA	Interferon-inducible double-stranded RNA-dependent protein kinase activator A (PKR-associated protein X) (PKR-associating protein X) (Protein activator of the interferon-induced protein kinase) (Protein kinase, interferon-inducible double-stranded RNA-dependent activator)	164.508	161.234	181.356	182.498	179.459	172.528	164.521	166.969	187.72	196.099	202.212	189.828	211.09	209.111	205.062	203.025	219.875	203.669	219.539	203.321	202.8	177.488	215.61	196.108	222.788	194.795	203.894	196.547	194.531	204.503	195.463	7.36202	7.33301	7.50268	7.51174	7.48751	7.43068	7.36213	7.38344	7.55244	7.61544	7.65973	7.56855	7.72172	7.70812	7.67991	7.66551
O75570	MTRF1	Peptide chain release factor 1, mitochondrial (MRF-1) (MtRF-1)						317.107				270.398	147.413						187.048			220.591									297.994								8.30883				8.07894	7.20372
O75575	CRCP	DNA-directed RNA polymerase III subunit RPC9 (RNA polymerase III subunit C9) (Calcitonin gene-related peptide-receptor component protein) (CGRP-RCP) (CGRP-receptor component protein) (CGRPRCP) (HsC17)	259.824	252.852	266.182	214.532	288.699	243.651	267.534	236.288	242.991	239.518	225.36	224.861	209.186	252.425	235.543	172.693	189.093	234.102	148.403	199.861	231.013	230.378	115.409	167.22	191.459	180.28	179.783	111.403	146.768	126.803	81.4236	8.02139	7.98215	8.05627	7.74505	8.17342	7.92867	8.06358	7.8844	7.92476	7.90399	7.81609	7.81289	7.70864	7.97971	7.87984	7.43206
O75581	LRP6	Low-density lipoprotein receptor-related protein 6 (LRP-6)						263.021				407.177	172.622						267.098			241.222									356.727								8.03903				8.66951	7.43147
O75582	RPS6KA5	Ribosomal protein S6 kinase alpha-5 (S6K-alpha-5) (EC 2.7.11.1) (90 kDa ribosomal protein S6 kinase 5) (Nuclear mitogen- and stress-activated protein kinase 1) (RSK-like protein kinase) (RSKL)	251.902	235.51	198.065	183.457	182.344	182.56	238.076	219.205	162.43	205.339	182.892	266.857	217.61	159.772	206.15	149.477	195.504	237.866	142.018	220.548	175.046	245.162	217.459	146.615	222.239	161.606	233.175	181.673	191.214	185.772	239.885	7.97672	7.87965	7.62983	7.5193	7.51052	7.51222	7.89528	7.77614	7.34368	7.68186	7.51484	8.05992	7.7656	7.31987	7.68755	7.22378
O75586	MED6	Mediator of RNA polymerase II transcription subunit 6 (Activator-recruited cofactor 33 kDa component) (ARC33) (Mediator complex subunit 6) (hMed6) (Renal carcinoma antigen NY-REN-28)	219.17	197.564	205.71	192.056	198.962	172.819	204.898	240.741	190.897	231.851	418.325	283.667	214.399	172.614	244.004	156.391	257.794	174.521	130.237	447.134	167.329	333.19	158.753	200.189	239.026	227.085	223.035	233.832	178.923	204.713	227.665	7.77591	7.62617	7.68447	7.58538	7.63635	7.43312	7.67877	7.91134	7.57665	7.85706	8.70848	8.14806	7.74415	7.4314	7.93076	7.28901
O75592	MYCBP2	E3 ubiquitin-protein ligase MYCBP2 (EC 2.3.2.33) (Myc-binding protein 2) (Protein associated with Myc)	189.054	181.072	187.934	178.38	177.331	194.736	179.466	179.654	189.323	188.497	199.588	191.554	188.719	195.8	186.193	194.305	199.812	195.935	183.772	205.015	186.582	201.261	220.185	210.643	210.259	208.469	192.307	201.769	209.165	207.834	204.915	7.56266	7.50042	7.55409	7.47881	7.4703	7.60537	7.48756	7.48907	7.5647	7.5584	7.64088	7.58161	7.56009	7.61323	7.54065	7.60218
O75600	GCAT	2-amino-3-ketobutyrate coenzyme A ligase, mitochondrial (AKB ligase) (EC 2.3.1.29) (Aminoacetone synthase) (Glycine acetyltransferase)	217.082	215.121	213.897	231.909	209.698	210.965	195.478	229.903	242.843	213.71	202.717	239.008	218.275	213.045	227.981	234.481	223.801	228.392	257.173	209.759	212.596	133.911	157.918	143.563	153.722	196.711	139.156	146.771	132.192	148.507	156.076	7.7621	7.749	7.74077	7.85742	7.71217	7.72086	7.61086	7.84488	7.92388	7.73951	7.66332	7.90091	7.77001	7.73501	7.83277	7.87333
O75607	NPM3	Nucleoplasmin-3	216.746	242.673	220.382	250.933	256.301	215.491	249.501	227.98	238.718	212.937	182.103	180.571	184.172	192.111	202.872	214.927	204.966	205.276	201.091	192.365	158.848	184.472	174.998	169.685	148.322	147.126	170.579	157.584	164.608	169.367	171.867	7.75986	7.92287	7.78386	7.97116	8.0017	7.75149	7.9629	7.83277	7.89916	7.73428	7.50861	7.49642	7.52491	7.5858	7.66443	7.7477
O75608	LYPLA1	Acyl-protein thioesterase 1 (APT-1) (hAPT1) (EC 3.1.2.-) (Lysophospholipase 1) (Lysophospholipase I) (LPL-I) (LysoPLA I) (Palmitoyl-protein hydrolase) (EC 3.1.2.22)	160.646	195.828	199.239	195.992	189.096	192.698	196.791	189.522	174.65	163.329	190.598	189.489	193.364	196.016	175.228	180.054	180.454	206.4	209.911	183.277	198.776	176.974	188.819	189.006	191.379	179.831	173.941	192.385	204.225	212.583	179.497	7.32774	7.61345	7.63836	7.61465	7.56297	7.5902	7.62052	7.56622	7.44832	7.35164	7.57439	7.56597	7.59517	7.61483	7.45309	7.49229
O75616	ERAL1	GTPase Era, mitochondrial (H-ERA) (hERA) (Conserved ERA-like GTPase) (CEGA) (ERA-W) (ERA-like protein 1)	178.777	171.762	171.615	201.215	188.981	186.49	187.018	191.458	175.473	187.963	177.216	164.234	176.586	176.497	177.145	174.351	177.607	159.898	177.35	155.568	156.914	195.423	227.733	235.642	221.721	206.186	235.639	238.534	230.881	251.066	211.274	7.48202	7.42427	7.42304	7.6526	7.5621	7.54295	7.54704	7.58088	7.45511	7.5543	7.46937	7.35961	7.46422	7.4635	7.46879	7.44585
O75629	CREG1	Protein CREG1 (Cellular repressor of E1A-stimulated genes 1)	202.419	216.326	195.214	139.397	218.751	172.712	207.895	260.392	212.878	209.211	228.552	203.241	197.255	202.878	210.182	200.291	200.771	271.702	179.855	245.729	222.299	250.719	172.64	189.385	143.04	173.066	173.227	155.662	185.818	188.62	207.645	7.6612	7.75707	7.60891	7.12306	7.77315	7.43223	7.69971	8.02454	7.73389	7.70881	7.83638	7.66705	7.62392	7.66447	7.7155	7.64596
O75643	SNRNP200	U5 small nuclear ribonucleoprotein 200 kDa helicase (EC 3.6.4.13) (Activating signal cointegrator 1 complex subunit 3-like 1) (BRR2 homolog) (U5 snRNP-specific 200 kDa protein) (U5-200KD)	198.988	189.252	199.461	198.061	193.04	201.268	202.485	198.9	199.626	196.359	203.447	190.911	204.813	202.876	207.628	206.921	196.097	191.96	202.836	200.38	202.706	203.869	181.798	189.133	187.383	188.224	191.536	191.529	195.9	189.775	185.91	7.63654	7.56417	7.63996	7.6298	7.59275	7.65297	7.66167	7.6359	7.64116	7.61735	7.66851	7.57676	7.67816	7.66445	7.69786	7.69294
O75648	TRMU	Mitochondrial tRNA-specific 2-thiouridylase 1 (EC 2.8.1.14) (MTO2 homolog)	187.716	180.01	203.227	186.928	243.599	218.306	211.181	209.624	240.033	212.928	217.355	221.074	199.706	217.261	198.017	210.932	190.568	228.541	182.61	185.088	256.4	183.407	180.84	200.478	179.618	165.42	189.166	171.488	176.332	170.077	160.949	7.55241	7.49193	7.66695	7.54634	7.92836	7.77021	7.72234	7.71166	7.90709	7.73422	7.76391	7.78839	7.64173	7.76329	7.62948	7.72064
O75663	TIPRL	TIP41-like protein (Putative MAPK-activating protein PM10) (Type 2A-interacting protein) (TIP)	194.967	189.094	188.691	177.073	180.831	173.965	189.218	178.073	179.122	166.622	218.192	203.447	186.271	201.806	183.625	181.07	185.571	175.936	207.366	215.198	202.331	213.8	193.99	203.589	197.85	205.64	186.529	219.726	212.947	208.662	222.099	7.60708	7.56296	7.55988	7.4682	7.4985	7.44265	7.56391	7.47632	7.4848	7.38043	7.76945	7.66851	7.54126	7.65682	7.52062	7.5004
O75665	OFD1	Oral-facial-digital syndrome 1 protein (Protein 71-7A)	146.076	97.8736	197.288	181.234	145.709	201.895	201.789	112.943	209.077	210.201	173.187	181.505	276.971	186.748	177.418	163.284	192.885	201.957	140.984	172.966	239.947	199.201	183.464	212.831	136.699	219.39	173.816	207.597	206.643	176.709	200.414	7.19058	6.61285	7.62416	7.50171	7.18694	7.65746	7.6567	6.81945	7.70789	7.71563	7.43618	7.50386	8.11359	7.54495	7.47101	7.35124
O75674	TOM1L1	TOM1-like protein 1 (Src-activating and signaling molecule protein) (Target of Myb-like protein 1)	153.357	185.898	183.727	195.7	181.242	195.536	194.708	206.281	213.819	194.674	187.729	165.961	182.549	198.323	176.893	197.998	186.258	177.118	205.245	160.335	179.597	202.143	205.905	227.004	216.695	200.83	217.587	201.274	231.534	205.355	212.458	7.26075	7.53836	7.52142	7.6125	7.50177	7.61129	7.60517	7.68847	7.74024	7.60492	7.55251	7.3747	7.51214	7.63171	7.46674	7.62934
O75676	RPS6KA4	Ribosomal protein S6 kinase alpha-4 (S6K-alpha-4) (EC 2.7.11.1) (90 kDa ribosomal protein S6 kinase 4) (Nuclear mitogen- and stress-activated protein kinase 2) (Ribosomal protein kinase B) (RSKB)	203.115	155.888	204.327	212.813	201.045	163.12	234.981	194.995	182.468	176.858	236.521	244.73	233.798	207.449	289.451	311.05	229.516	190.406	210.513	241.102	207.147	163.498	163.063	190.343	278.925	215.41	162.122	204.747	186.635	170.308	170.707	7.66615	7.28437	7.67474	7.73344	7.65137	7.34979	7.8764	7.6073	7.5115	7.46644	7.88582	7.93505	7.86912	7.69662	8.17717	8.281
O75683	SURF6	Surfeit locus protein 6	163.614	159.794	174.233	171.507	166.871	171.292	186.142	162.711	161.248	178.521	166.93	203.029	237.941	181.923	173.326	180.131	175.602	186.237	174.278	171.841	233.499	188.576	208.059	182.52	176.811	199.261	197.441	215.375	213.075	214.362	206.11	7.35415	7.32007	7.44487	7.42212	7.38259	7.42031	7.54026	7.34617	7.33314	7.47995	7.3831	7.66554	7.89446	7.50718	7.43734	7.4929
O75688	PPM1B	Protein phosphatase 1B (EC 3.1.3.16) (Protein phosphatase 2C isoform beta) (PP2C-beta)	201.501	176.232	168.938	162.217	200.799	197.365	202.103	197.656	143.17	215.809	154.052	192.262	188.168	139.712	188.39	141.809	189.258	192.573	134.528	164.803	177.081	204.411	238.097	159.236	227.249	202.466	231.711	201.21	222.447	236.06	207.971	7.65464	7.46134	7.40035	7.34178	7.64961	7.62472	7.65895	7.62685	7.16158	7.75361	7.26728	7.58693	7.55588	7.12631	7.55758	7.1478
O75689	ADAP1	Arf-GAP with dual PH domain-containing protein 1 (Centaurin-alpha-1) (Cnt-a1) (Putative MAPK-activating protein PM25)		183.732		236.059		192.1	156.974	184.481		171.918	199.937						192.123		221.63	214.856		255.531							166.511		197.484		7.52146		7.88301		7.58571	7.29438	7.52733		7.42558	7.6434
O75691	UTP20	Small subunit processome component 20 homolog (Down-regulated in metastasis protein) (Novel nucleolar protein 73) (NNP73) (Protein Key-1A6)	188.228	196.412	213.816	193.081	201.57	221.062	219.737	217.17	193.171	222.886	200.736	221.23	224.206	226.159	219.452	205.217	228.908	215.763	186.691	210.626	201.94	165.757	166.296	153.371	167.646	179.246	183.589	174.553	168.855	167.532	170.534	7.55634	7.61774	7.74023	7.59306	7.65514	7.78831	7.77963	7.76268	7.59374	7.80016	7.64916	7.7894	7.80868	7.82119	7.77776	7.681
O75694	NUP155	Nuclear pore complex protein Nup155 (155 kDa nucleoporin) (Nucleoporin Nup155)	179.847	192.496	212.143	203.945	198.474	203.977	203.177	218.734	197.256	208.032	221.942	210.236	239.478	224.192	238.354	213.162	213.95	208.774	213.181	207.13	201.29	195.722	175.139	159.592	178.012	174.462	182.865	175.075	170.064	176.359	176.176	7.49063	7.58868	7.72889	7.67204	7.63281	7.67226	7.66659	7.77303	7.62393	7.70066	7.79404	7.71586	7.90375	7.80859	7.89696	7.73581
O75695	RP2	Protein XRP2	196.841	182.64	189.015	189.983	191.953	180.24	208.626	202.223	189.42	177.24	230.619	207.43	173.751	199.869	180.976	203.576	189.319	194.94	201.039	217.177	202.753	171.048	206.833	174.459	197.608	189.686	183.165	184.362	193.781	201.417	195.325	7.62088	7.51286	7.56236	7.56972	7.58461	7.49378	7.70477	7.6598	7.56545	7.46956	7.84937	7.69648	7.44087	7.64291	7.49965	7.66942
O75716	STK16	Serine/threonine-protein kinase 16 (EC 2.7.11.1) (Myristoylated and palmitoylated serine/threonine-protein kinase) (MPSK) (Protein kinase PKL12) (TGF-beta-stimulated factor 1) (TSF-1) (Tyrosine-protein kinase STK16) (EC 2.7.10.2) (hPSK)		196.391	203.789	193.959			192.382	178.571	134.573			233.892							123.446			211.585		125.106		177.967		227.698			242.322		7.61759	7.67093	7.59961			7.58783	7.48035	7.07225			7.8697
O75717	WDHD1	WD repeat and HMG-box DNA-binding protein 1 (Acidic nucleoplasmic DNA-binding protein 1) (And-1)	196.427	195.772	174.444	214.493	182.445	172.062	186.992	185.411	188.633	172.127	208.811	182.157	176.422	195.84	199.321	213.856	217.014	203.791	224.918	242.95	202.289	187.928	212.08	191.385	205.168	199.547	192.336	197.823	210.053	197.69	191.496	7.61785	7.61303	7.44662	7.74479	7.51132	7.42679	7.54684	7.53458	7.55944	7.42733	7.70606	7.50904	7.46289	7.61353	7.63895	7.7405
O75718	CRTAP	Cartilage-associated protein	187.638	173.144	192.927	206.246	179.746	198.469	184.09	189.828	196.754	200.566	210.321	195.849	212.11	209.555	230.541	217.575	216.735	212.987	244.314	193.098	208.155	186.133	188.562	189.438	175.104	173.057	183.881	182.645	173.239	191.537	160.227	7.55181	7.43583	7.59191	7.68822	7.48982	7.63277	7.52427	7.56855	7.62025	7.64793	7.71645	7.6136	7.72867	7.71119	7.84888	7.76537
O75746	SLC25A12	Calcium-binding mitochondrial carrier protein Aralar1 (Mitochondrial aspartate glutamate carrier 1) (Solute carrier family 25 member 12)	152.061	165.728	194.417	191.273	181.074	185.983	185.372	176.246	193.358	185.55	185.582	179.933	183.524	187.674	205.763	195.677	195.643	207.891	208.371	174.877	190.409	191.436	200.691	221.604	209.835	199.069	195.422	197.151	207.226	222.417	202.709	7.24851	7.37267	7.60301	7.57949	7.50043	7.53903	7.53428	7.46144	7.59513	7.53567	7.53591	7.49132	7.51982	7.55209	7.68484	7.61233
O75764	TCEA3	Transcription elongation factor A protein 3 (Transcription elongation factor S-II protein 3) (Transcription elongation factor TFIIS.h)	155.883		197.11			206.291			223.89	173.408	180.709	192.27					215.665	207.128		154.097			186.362	203.943		186.068	161.907	165.182	219.97	183.999		7.28432		7.62286			7.68854			7.80664	7.43803	7.49753	7.58699
O75771	RAD51D	DNA repair protein RAD51 homolog 4 (R51H3) (RAD51 homolog D) (RAD51-like protein 3) (TRAD)			189.177						156.683			206.942												151.758		219.709		164.831						7.5636						7.2917			7.69308
O75781	PALM	Paralemmin-1 (Paralemmin)		238.989	123.398	357.001	216.804	187.727	208.534	176.125	164.131	167.902	174.241	166.948	193.182	206.78	225.161	253.942	183.017		232.658	146.029	263.948	255.001		198.578	311.401	141.692		149.654	214.091		203.551		7.9008	6.94718	8.47979	7.76025	7.55249	7.70414	7.46046	7.3587	7.39147	7.44494	7.38325	7.59382	7.69195	7.81481	7.98835
O75787	ATP6AP2	Renin receptor (ATPase H(+)-transporting lysosomal accessory protein 2) (ATPase H(+)-transporting lysosomal-interacting protein 2) (ER-localized type I transmembrane adapter) (Embryonic liver differentiation factor 10) (N14F) (Renin/prorenin receptor) (Vacuolar ATP synthase membrane sector-associated protein M8-9) (ATP6M8-9) (V-ATPase M8.9 subunit) [Cleaved into: Renin receptor N-terminal fragmen…	180.697	205.689	201.069	237.698	173.582	208.878	217.136	212.617	210.881	207.956	227.247	174.579	203.189	200.068	200.154	248.112	208.592	204.644	259.336	189.657	176.944	226.199	190.92	225.361	171.037	170.052	177.799	175.882	184.409	193.982	196.332	7.49743	7.68432	7.65154	7.89299	7.43947	7.70651	7.76246	7.73211	7.72028	7.70014	7.82812	7.44774	7.66668	7.64435	7.64497	7.95485
O75792	RNASEH2A	Ribonuclease H2 subunit A (RNase H2 subunit A) (EC 3.1.26.4) (Aicardi-Goutieres syndrome 4 protein) (AGS4) (RNase H(35)) (Ribonuclease HI large subunit) (RNase HI large subunit) (Ribonuclease HI subunit A)	199.782	182.633	198.61	209.987	191.069	200.279	202.024	192.205	197.198	190.389	186.92	185.459	163.845	185.686	176.376	186.52	162.272	180.506	178.861	169.669	194.229	185.326	203.957	197.407	204.544	201.214	202.289	207.516	208.893	196.814	193.236	7.64228	7.51281	7.63379	7.71416	7.57795	7.64587	7.65838	7.5865	7.6235	7.57281	7.54628	7.53496	7.35619	7.53672	7.46251	7.54319
O75794	CDC123	Cell division cycle protein 123 homolog (Protein D123) (HT-1080) (PZ32)	192.096	164.022	188.157	203.649	196.649	201.021	182.029	193.619	199.526	189.062	155.03	158.895	151.884	173.181	167.531	172.749	148.779	167.558	171.361	129.165	167.382	201.711	220.27	282.129	246.125	238.731	231.975	228.258	241.495	234.501	213.124	7.58568	7.35775	7.5558	7.66994	7.61948	7.6512	7.50803	7.59708	7.64043	7.56271	7.2764	7.31193	7.24683	7.43614	7.38829	7.43253
O75808	CAPN15	Calpain-15 (EC 3.4.22.-) (Small optic lobes homolog)	201.771		197.538			185.109			205.132	190.996	190.271	215.106					198.057	189.595		185.215			201.728	156.033		183.138	217.813	171.666	193.768	168.151		7.65657		7.62598			7.53223			7.68041	7.5774	7.57191	7.7489
O75815	BCAR3	Breast cancer anti-estrogen resistance protein 3 (Novel SH2-containing protein 2) (SH2 domain-containing protein 3B)			203.912						152.558			327.074												113.74		145.151		164.276						7.6718						7.25321			8.35347
O75817	POP7	Ribonuclease P protein subunit p20 (RNaseP protein p20) (Ribonucleases P/MRP protein subunit POP7 homolog) (hPOP7)	260.839	254.361	208.61	246.414	235.59	198.823	185.234	213.519	262.04	210.421	197.606	195.803	176.834	183.989	175.12	242.732	177.893	206.878	194.257	160.769	220.043	165.035	219.368	218.999	194.996	206.469	156.904	180.057	175.207	189.191	188.523	8.02702	7.99073	7.70467	7.94494	7.88013	7.63534	7.53321	7.73822	8.03365	7.71714	7.62649	7.61326	7.46625	7.52347	7.4522	7.92322
O75818	RPP40	Ribonuclease P protein subunit p40 (RNaseP protein p40) (RNase P subunit 1)		152.835	193.144	331.568		211.209	217.126	195.89	184.244	219.023	145.071	188.53					186.188		310.463	129.107		213.039		229.678		232.361		239.377	227.708		202.985		7.25583	7.59353	8.37316		7.72253	7.76239	7.6139	7.52547	7.77494	7.18062	7.55865
O75820	ZNF189	Zinc finger protein 189	238.506		255.531		207.407	173.251			104.974	214.877	258.735	271.854	235.385	191.597	256.564	116.234	249.956	257.379		355.678	286.895		175.153	157.091	111.385	170.132	200.299	225.578	152.425	148.439		7.89788		7.99736		7.69632	7.43672			6.71389	7.74737	8.01533	8.08669	7.87888	7.58193	8.00317	6.86089
O75821	EIF3G	Eukaryotic translation initiation factor 3 subunit G (eIF3g) (Eukaryotic translation initiation factor 3 RNA-binding subunit) (eIF-3 RNA-binding subunit) (Eukaryotic translation initiation factor 3 subunit 4) (eIF-3-delta) (eIF3 p42) (eIF3 p44)	205.152	221.765	196.442	214.141	201.373	188.246	202.839	212.72	171.987	184.405	206.554	202.603	183.757	182.568	177.127	199.703	184.343	181.559	182.193	201.492	166.974	224.699	195.101	174.287	206.194	209.354	208.613	216.143	209.469	202.516	223.429	7.68055	7.79289	7.61796	7.74242	7.65372	7.55647	7.66419	7.73281	7.42615	7.52674	7.69038	7.66251	7.52166	7.51229	7.46864	7.64171
O75822	EIF3J	Eukaryotic translation initiation factor 3 subunit J (eIF3j) (Eukaryotic translation initiation factor 3 subunit 1) (eIF-3-alpha) (eIF3 p35)	214.535	189.228	188.127	172.569	182.15	175.251	202.758	222.093	187.342	176.169	196.429	199.251	199.387	200.074	187.897	204.719	179.476	197.184	147.292	216.112	194.02	219.516	179.374	182.724	201.128	189.626	196.769	197.449	195.498	195.692	189.37	7.74507	7.56398	7.55556	7.43103	7.50898	7.45328	7.66362	7.79502	7.54953	7.46082	7.61787	7.63844	7.63943	7.64439	7.5538	7.6775
O75828	CBR3	Carbonyl reductase [NADPH] 3 (EC 1.1.1.184) (NADPH-dependent carbonyl reductase 3) (Short chain dehydrogenase/reductase family 21C member 2)	165.811	156.054	165.982	196.672	141.01	210.536	175.351	153.375	195.09	187.995	155.569	144.187	147.666	153.872	174.608	158.476	159.907	162.427	179.728	154.423	132.267	217.936	257.921	280.565	261.658	225.965	232.629	214.477	233.271	258.52	227.751	7.3734	7.2859	7.37488	7.61965	7.13965	7.71793	7.4541	7.26092	7.608	7.55455	7.28141	7.17179	7.2062	7.26559	7.44798	7.30812
O75832	PSMD10	26S proteasome non-ATPase regulatory subunit 10 (26S proteasome regulatory subunit p28) (Gankyrin) (p28(GANK))	180.009	190.287	199.882	203.668	190.033	184.482	176.547	187.554	202.542	166.508	242.69	197.976	239.551	203.612	220.406	219.053	215.462	174.671	202.086	273.718	198.038	241.319	210.856	205.831	211.184	234.834	222.474	199.306	193.666	206.637	157.851	7.49193	7.57203	7.643	7.67008	7.5701	7.52734	7.46391	7.55116	7.66207	7.37945	7.92297	7.62918	7.90419	7.66968	7.78402	7.77513
O75843	AP1G2	AP-1 complex subunit gamma-like 2 (Gamma2-adaptin) (G2ad)		200.735	244.673	220.66	243.896	215.451	258.551	169.753	211.046	255.284	171.32	171.23	157.432	225.038	240.78	305.434	196.545		221.281	195.373	195.721	111.671		164.321	371.631	184.461		184.913	170.497		142.057		7.64915	7.93471	7.78568	7.93012	7.75121	8.01431	7.4073	7.72142	7.99596	7.42055	7.41979	7.29858	7.81403	7.91157	8.25472
O75844	ZMPSTE24	CAAX prenyl protease 1 homolog (EC 3.4.24.84) (Farnesylated proteins-converting enzyme 1) (FACE-1) (Prenyl protein-specific endoprotease 1) (Zinc metalloproteinase Ste24 homolog)	187.883	204.294	213.924	178.796	185.015	195.268	200.016	225.112	205.988	189.261	233.178	184.768	194.506	177.561	169.874	170.02	205.501	182.412	176.042	278.65	175.752	302.675	182.554	202.728	153.74	191.983	203.93	207.464	170.685	198.895	209.248	7.55369	7.6745	7.74095	7.48217	7.5315	7.60931	7.64397	7.8145	7.68641	7.56423	7.86529	7.52957	7.60367	7.47217	7.40833	7.40956
O75845	SC5D	Lathosterol oxidase (EC 1.14.19.20) (C-5 sterol desaturase) (Delta(7)-sterol 5-desaturase) (Delta(7)-sterol C5(6)-desaturase) (Lathosterol 5-desaturase) (Sterol-C5-desaturase)	151.711	132.544	167.241	152.81	184.084	202.373	155.065	140.87	175.276	164.856	307.501	179.827	175.71	224.885	179.893	171.399	250.653	184.198	188.198	349.644	208.439	149.914	197.099	205.25	185.198	192.958	168.245	194.66	215.163	198.547	169.626	7.24518	7.05032	7.38579	7.25559	7.52422	7.66087	7.27673	7.13822	7.45348	7.36507	8.26445	7.49047	7.45705	7.81305	7.49099	7.42121
O75864	PPP1R37	Protein phosphatase 1 regulatory subunit 37 (Leucine-rich repeat-containing protein 68)						75.5866				216.947	265.328						263.657			249.81									187.898								6.24006				7.7612	8.05163
O75865	TRAPPC6A	Trafficking protein particle complex subunit 6A (TRAPP complex subunit 6A)		238.511	177.062	167.046	212.245	194.689	264.156	183.297	228.863	211.362	121.659	123.786	135.623	108.403	103.579	130.754	111.065		176.4	120.043	79.9848	240.729		240.913	181.259	219.745		216.314	262.643		211.068		7.89791	7.46811	7.3841	7.72958	7.60503	8.04524	7.51804	7.83834	7.72357	6.9267	6.9517	7.08346	6.76026	6.69458	7.03071
O75874	IDH1	Isocitrate dehydrogenase [NADP] cytoplasmic (IDH) (EC 1.1.1.42) (Cytosolic NADP-isocitrate dehydrogenase) (IDP) (NADP(+)-specific ICDH) (Oxalosuccinate decarboxylase)	233.257	196.492	198.575	217.027	204.448	207.568	207.363	194.351	209.017	186.026	198.152	183.277	176.993	198.522	185.497	203.161	182.393	190.04	213.005	189.753	200.345	178.808	186.971	211.863	215.6	185.138	180.188	186.843	201.785	191.753	180.69	7.86578	7.61833	7.63354	7.76173	7.67559	7.69744	7.69602	7.60252	7.70748	7.53936	7.63047	7.51788	7.46755	7.63315	7.53525	7.66648
O75879	GATB	Glutamyl-tRNA(Gln) amidotransferase subunit B, mitochondrial (Glu-AdT subunit B) (EC 6.3.5.-) (Cytochrome c oxidase assembly factor PET112 homolog)	195.274	217.704	197.312	166.979	193.275	184.766	207.62	204.08	179.508	194.602	200.815	207.505	187.887	198.352	198.581	188.416	214.806	197.489	169.181	232.256	188.688	180.342	191.659	180.797	182.297	208.633	198.999	206.659	194.705	190.907	202.922	7.60935	7.76622	7.62433	7.38352	7.59451	7.52955	7.6978	7.67299	7.48791	7.60438	7.64972	7.697	7.55372	7.63192	7.63358	7.55778
O75880	SCO1	Protein SCO1 homolog, mitochondrial	188.655	212.11	239.577	172.787	145.941	223.558	160.652	175.81	304.701	211.974	192.48	171.245	243.242	234.242	200.086	217.932	213.87	174.149	196.281	201.191	256.421	109.259	196.741	183.141	154.997	168.84	176.681	172.341	174.125	180.989	171.245	7.55961	7.72867	7.90435	7.43285	7.18924	7.8045	7.32779	7.45787	8.25125	7.72774	7.58857	7.41992	7.92625	7.87186	7.64447	7.76773
O75882	ATRN	Attractin (DPPT-L) (Mahogany homolog)	277.309	287.612	170.106	232.42	186.897	215.972	235.85	186.597	218.909	176.06	184.706	160.012	195.194	198.756	211.644	187.605	173.352	140.965	202.389	162.453	185.344	163.03	227.968	190.376	207.565	204.903	205.118	180.377	240.335	240.573	233.121	8.11535	8.16798	7.41029	7.86059	7.5461	7.7547	7.88173	7.54378	7.77419	7.45992	7.52908	7.32203	7.60876	7.63485	7.72549	7.55155
O75884	RBBP9	Serine hydrolase RBBP9 (EC 3.-.-.-) (B5T-overexpressed gene protein) (Protein BOG) (Retinoblastoma-binding protein 10) (RBBP-10) (Retinoblastoma-binding protein 9) (RBBP-9)	176.02	219.927	225.792	220.951	227.595	230.022	225.734	205.689	261.687	226.461	231.848	192.596	225.108	232.078	211.727	262.022	214.136	181.939	247.712	226.709	233.048	198.505	162.107	205.963	191.825	178.045	152.663	145.844	187.916	177.02	157.129	7.45959	7.78088	7.81885	7.78758	7.83032	7.84563	7.81848	7.68432	8.0317	7.82312	7.85704	7.58943	7.81447	7.85847	7.72606	8.03354
O75886	STAM2	Signal transducing adapter molecule 2 (STAM-2) (Hrs-binding protein)	211.114	191.864	182.95	227.811	227.381	204.282	215.647	197.241	203.038	191.341	174.309	168.03	176.727	192.942	208.089	190.623	158.857	215.34	190.874	173.008	224.355	186.655	194.422	221.65	206.265	220.001	218.627	191.238	196.625	192.921	193.134	7.72188	7.58394	7.5153	7.83169	7.82897	7.67442	7.75253	7.62381	7.6656	7.58	7.4455	7.39257	7.46538	7.59202	7.70106	7.57458
O75896	TUSC2	Tumor suppressor candidate 2 (Fusion 1 protein) (Fus-1 protein) (PDGFA-associated protein 2)	204.324		195.064			200.907			201.233	144.916	194.642	226.669					195.753	181.964		203.833			149.55	209.36		167.336	164.507	147.427	168.646	196.08		7.67472		7.60781			7.65038			7.65273	7.17908	7.60468	7.82445
O75909	CCNK	Cyclin-K	195.329	189.585	201.159	145.099	181.52	193.96	176.035	195.274	197.574	216.725	194.596	187.565	247.798	171.063	231.149	188.253	193.735	193.071	155.88	174.379	203.297	199.158	204.721	213.598	208.653	221.35	233.976	229.513	215.501	215.667	221.731	7.60977	7.5667	7.65219	7.18089	7.50399	7.59962	7.45972	7.60935	7.62625	7.75972	7.60434	7.55125	7.95302	7.41838	7.85268	7.55653
O75911	DHRS3	Short-chain dehydrogenase/reductase 3 (EC 1.1.1.300) (DD83.1) (Retinal short-chain dehydrogenase/reductase 1) (retSDR1) (Retinol dehydrogenase 17) (Short chain dehydrogenase/reductase family 16C member 1)	184.56	278.821	210.594	250.766		230.281	252.712	224.818	205.043	210.734	202.673	161.017					155.602	158.921	188.908	177.732		202.76	229.332	214.541		213.109	238.048	223.615	182.937	228.547	181.998	7.52794	8.12319	7.71832	7.9702		7.84725	7.98135	7.81262	7.67979	7.71928	7.66301	7.33107
O75912	DGKI	Diacylglycerol kinase iota (DAG kinase iota) (DGK-iota) (EC 2.7.1.107)	255.024	245.644	233.189	298.024	245.752		296.856	184.011	219.964			207.554	195.581	260.996	204.894	246.49		223.526	239.103		275.441	277.329	156.976	156.384	186.327	87.2508	126.296	115.815		149.773	120.89	7.99449	7.94043	7.86536	8.21928	7.94106		8.21362	7.52365	7.78112			7.69734	7.61162	8.02789	7.67874	7.94539
O75915	ARL6IP5	PRA1 family protein 3 (ADP-ribosylation factor-like protein 6-interacting protein 5) (ARL-6-interacting protein 5) (Aip-5) (Cytoskeleton-related vitamin A-responsive protein) (Dermal papilla-derived protein 11) (GTRAP3-18) (Glutamate transporter EAAC1-interacting protein) (JM5) (Prenylated Rab acceptor protein 2) (Protein JWa) (Putative MAPK-activating protein PM27)	190.782	212.001	219.185	200.084	189.443	200.44	211.203	211.321	218.533	216.422	208.644	186.811	194.866	194.641	193.347	210.044	192.337	181.342	196.018	188.5	210.572	216.488	189.277	181.766	164.229	178.118	173.084	176.239	183.3	181.742	193.448	7.57578	7.72793	7.776	7.64446	7.56562	7.64703	7.72248	7.72329	7.77171	7.7577	7.7049	7.54544	7.60634	7.60467	7.59505	7.71455
O75920	SERF1A	Small EDRK-rich factor 1 (Protein 4F5) (h4F5) (SMA modifier 1)						41.0873				73.5602	866.173						351.101			797.662									94.1373								5.36062				6.20085	9.75851
O75925	PIAS1	E3 SUMO-protein ligase PIAS1 (EC 2.3.2.-) (DEAD/H box-binding protein 1) (E3 SUMO-protein transferase PIAS1) (Gu-binding protein) (GBP) (Protein inhibitor of activated STAT protein 1) (RNA helicase II-binding protein)	240.104	156.065	173.892	174.08	217.909		168.237	147.543	180.301			166.212	189.468	204.55	232.444	214.936		175.719	238.567		171.134	229.47	192.14	214.724	206.868	209.459	160.142	197.932		191.774	193.22	7.90752	7.286	7.44205	7.4436	7.76758		7.39435	7.20499	7.49426			7.37688	7.56581	7.67631	7.86074	7.74776
O75928	PIAS2	E3 SUMO-protein ligase PIAS2 (EC 2.3.2.-) (Androgen receptor-interacting protein 3) (ARIP3) (DAB2-interacting protein) (DIP) (E3 SUMO-protein transferase PIAS2) (Msx-interacting zinc finger protein) (Miz1) (PIAS-NY protein) (Protein inhibitor of activated STAT x) (Protein inhibitor of activated STAT2)			229.339			236.448			250.671	253.281	177.773	228.316					242.008			232.464				135.361		143.496		157.074	125.757					7.84134			7.88538			7.96965	7.9846	7.47389	7.83489
O75934	BCAS2	Pre-mRNA-splicing factor SPF27 (Breast carcinoma-amplified sequence 2) (DNA amplified in mammary carcinoma 1 protein) (Spliceosome-associated protein SPF 27)	244.264	237.916	236.75	248.8	241.362	245.163	233.76	239.285	265.149	229.665	273.112	219.1	199.036	237.745	228.756	225.541	232.817	238.671	269.413	248.548	216.258	253.538	179.043	183.417	148.434	85.5844	96.1055	113.913	136.907	162.645	107.588	7.9323	7.89431	7.88722	7.95884	7.91505	7.9376	7.86889	7.90259	8.05066	7.84339	8.09335	7.77545	7.63689	7.89327	7.83767	7.81725
O75935	DCTN3	Dynactin subunit 3 (Dynactin complex subunit 22 kDa subunit) (p22)	181.621	166.106	217.83	188.402	193.786	187.764	180.55	196.281	177.478	214.927	192.988	181.281	186.294	185.677	198.743	190.141	190.745	194.926	181.191	188.888	198.71	190.29	212.438	187.397	179.233	208.989	203.145	207.934	197.428	195.355	177.168	7.50479	7.37596	7.76706	7.55767	7.59832	7.55278	7.49626	7.61678	7.4715	7.7477	7.59236	7.50209	7.54144	7.53665	7.63476	7.57093
O75937	DNAJC8	DnaJ homolog subfamily C member 8 (Splicing protein spf31)	245.794	218.412	188.98	171.862	196.156	215.322	198.729	210.056	161.115	210.079	212.503	224.003	201.794	182.882	170.84	169.548	193.606	194.077	166.402	215.756	189.569	212.239	193.743	177.771	185.145	193.008	198.628	213.624	198.901	189.231	209.403	7.9413	7.77091	7.56209	7.42511	7.61586	7.75036	7.63466	7.71463	7.33195	7.71479	7.73134	7.80738	7.65674	7.51477	7.4165	7.40555
O75940	SMNDC1	Survival of motor neuron-related-splicing factor 30 (30 kDa splicing factor SMNrp) (SMN-related protein) (Survival motor neuron domain-containing protein 1)	238.995	210.803	182.969	227.898	236.935	200.159	239.385	242.688	186.16	182.74	207.432	216.835	159.771	126.845	158.644	119.907	154.033	178.732	157.589	219.958	163.735	182.98	212.831	210.546	210.855	192.863	206.897	215.313	193.205	213.538	214.668	7.90083	7.71975	7.51545	7.83224	7.88835	7.645	7.90319	7.92296	7.5404	7.51365	7.6965	7.76046	7.31986	6.98692	7.30965	6.90578
O75943	RAD17	Cell cycle checkpoint protein RAD17 (hRad17) (RF-C/activator 1 homolog)	305.204	217.117	235.46	224.152	193.597	185.178	214.864	181.461	225.967	190.023	289.948	225.351	221.517	251.777	268.884	272.758	241.28	373.055	253.634	334.332	239.716	128.76	212.189	153.759	160.207	155.521	229.503	136.989	139.698	156.617	143.564	8.25363	7.76233	7.87934	7.80833	7.59691	7.53277	7.74728	7.50352	7.81997	7.57003	8.17965	7.81603	7.79127	7.976	8.07084	8.09148
O75947	ATP5PD	ATP synthase subunit d, mitochondrial (ATPase subunit d) (ATP synthase peripheral stalk subunit d)	239.161	231.725	213.607	226.592	243.234	235.632	239.223	230.727	228.516	212.475	223.635	278.623	207.589	193.632	196.515	193.06	197.349	219.129	186.529	213.89	196.854	202.777	157.34	160.381	201.56	137.793	167.967	114.793	172.159	187.169	121.85	7.90184	7.85627	7.73882	7.82396	7.9262	7.88039	7.90221	7.85004	7.83615	7.73115	7.805	8.12217	7.69759	7.59717	7.61849	7.5929
O75953	DNAJB5	DnaJ homolog subfamily B member 5 (Heat shock protein Hsp40-2) (Heat shock protein Hsp40-3) (Heat shock protein cognate 40) (Hsc40)			132.352						167.274			157.517												247.949		214.64		204.519						7.04824						7.38607			7.29937
O75954	TSPAN9	Tetraspanin-9 (Tspan-9) (Tetraspan NET-5)			140.779			281.53			141.911	246.972	107.678	154.154					177.947			81.5728				256.26		226.181		216.877	213.748					7.13729			8.13714			7.14884	7.94821	6.75058	7.26823
O75955	FLOT1	Flotillin-1	182.56	195.614	197.361	204.536	204.295	192.687	208.977	196.613	205.203	186.92	207.956	201.623	222.491	203.418	206.718	220.887	207.33	201.338	207.231	220.115	223.821	211.654	204.456	224.562	211.142	183.845	189.025	190.679	202.813	198.653	189.616	7.51222	7.61186	7.62469	7.67621	7.67451	7.59011	7.7072	7.61921	7.68091	7.54627	7.70014	7.65551	7.79761	7.6683	7.69152	7.78716
O75962	TRIO	Triple functional domain protein (EC 2.7.11.1) (PTPRF-interacting protein)	224.28	212.734	210.278	226.802	225.144	204.015	211.845	207.765	226.788	190.128	242.081	189.076	241.223	211.046	268.416	278.57	219.162	289.693	209.685	242.155	249.393	136.055	176.208	187.327	164.229	170.366	172.427	150.368	167.439	201.458	145.037	7.80916	7.73291	7.71615	7.82529	7.81471	7.67253	7.72687	7.69881	7.8252	7.57083	7.91934	7.56282	7.91422	7.72141	8.06833	8.1219
O75964	ATP5MG	ATP synthase subunit g, mitochondrial (ATPase subunit g) (ATP synthase membrane subunit g)	171.991	181.529	204.329	195.509	177.647	177.404	173.114	194.376	200.949	194.844	225.197	203.285	191.779	231.37	195.236	223.444	201.133	183.796	257.516	218.173	239.652	167.575	179.23	159.043	164.239	170.176	182.089	181.572	194.057	188.016	158.081	7.42619	7.50406	7.67475	7.61109	7.47287	7.47089	7.43558	7.60271	7.65069	7.60618	7.81504	7.66736	7.5833	7.85406	7.60908	7.80377
O75970	MPDZ	Multiple PDZ domain protein (Multi-PDZ domain protein 1)	174.205	203.489	186.33	205.418	214.54	212.066	205.477	192.071	199.868	192.91	184.659	189.559	202.822	213.844	205.437	232.767	197.115	198.988	225.519	179.366	201.538	219.907	216.098	195.134	216.595	192.088	209.634	188.984	213.372	207.998	212.317	7.44465	7.66881	7.54172	7.68242	7.7451	7.72837	7.68283	7.58549	7.6429	7.59178	7.52872	7.56651	7.66407	7.74041	7.68255	7.86274
O75971	SNAPC5	snRNA-activating protein complex subunit 5 (SNAPc subunit 5) (Small nuclear RNA-activating complex polypeptide 5) (snRNA-activating protein complex 19 kDa subunit) (SNAPc 19 kDa subunit)		249.777	285.214	333.814	200.556		428.865	244.006	174.487			156.522	155.807	164.235	163.916	247.802			201.801		104.14	219.92		237.555	172.28	173.576		272.177			256.559		7.9645	8.1559	8.3829	7.64786		8.74438	7.93077	7.44698			7.29022	7.28361	7.35962	7.35681	7.95305
O75976	CPD	Carboxypeptidase D (EC 3.4.17.22) (Metallocarboxypeptidase D) (gp180)	156.466	193.997	160.485	197.836	181.75	153.757	182.552	162.72	179.297	181.011	133.475	124.808	126.106	137.132	131.013	149.488	123.955	110.957	121.203	146.966	126.956	272.405	249.413	258.976	255.13	255.166	264.645	277.189	264.5	264.987	285.988	7.28971	7.59989	7.3263	7.62816	7.50581	7.26451	7.51216	7.34624	7.48621	7.49993	7.06042	6.96357	6.9785	7.09942	7.03356	7.22388
O76003	GLRX3	Glutaredoxin-3 (PKC-interacting cousin of thioredoxin) (PICOT) (PKC-theta-interacting protein) (PKCq-interacting protein) (Thioredoxin-like protein 2)	217.17	217.018	226.639	240.12	240.105	235.91	221.017	232.122	241.244	215.676	186.999	175.544	166.831	174.804	175.746	189.096	170.097	198.598	188.445	182.267	179.999	159.697	173.171	190.97	190.277	172.455	174.583	171.644	190.332	186.522	172.498	7.76268	7.76167	7.82425	7.90761	7.90752	7.8821	7.78801	7.85874	7.91435	7.75272	7.54689	7.45569	7.38224	7.4496	7.45735	7.56297
O76021	RSL1D1	Ribosomal L1 domain-containing protein 1 (CATX-11) (Cellular senescence-inhibited gene protein) (Protein PBK1)	200.959	222.855	190.667	196.436	180.067	182.917	187.784	187.119	181.536	176.542	194.3	188.699	166.667	182.903	172.772	194.925	186.268	185.182	223.143	187.3	195.053	191.929	200.832	222.854	202.54	196.907	181.964	210.563	205.985	196.975	212.68	7.65076	7.79996	7.57491	7.61792	7.49239	7.51505	7.55293	7.54781	7.50411	7.46387	7.60214	7.55994	7.38082	7.51493	7.43273	7.60678
O76024	WFS1	Wolframin	171.278	202.065	176.818	179.344	135.182	168.85	169.936	176.125	160.392	148.182	187.77	172.113	186.565	171.959	139.597	162.399	209.124	216.869	197.156	197.521	161.01	254.969	132.224	218.484	226.987	228.228	143.436	234.121	212.864	96.0868	246.877	7.42019	7.65868	7.46612	7.48658	7.07876	7.3996	7.40885	7.46046	7.32546	7.21123	7.55282	7.42721	7.54353	7.42592	7.12513	7.3434
O76031	CLPX	ATP-dependent Clp protease ATP-binding subunit clpX-like, mitochondrial	196.2	213.523	205.31	222.472	214.799	214.302	206.786	197.012	221.781	200.058	186.881	179.534	164.002	191.136	196.421	195.986	183.624	185.839	209.724	179.641	190.937	162.492	186.641	215.663	197.004	187.595	172.829	185.214	192.481	193.689	184.373	7.61618	7.73825	7.68166	7.79748	7.74684	7.7435	7.69199	7.62214	7.79299	7.64428	7.54598	7.48811	7.35757	7.57846	7.61781	7.6146
O76041	NEBL	Nebulette (Actin-binding Z-disk protein)		226.805	341.298	197.346	241.715		226.96	217.004	271.492			155.863	209.799	113.984	177.779	176.724			132.484		257.6	236.513		292.306	238.038	319.558		193.098			280.55		7.82531	8.41489	7.62458	7.91716		7.82629	7.76157	8.08477			7.28413	7.71287	6.83268	7.47394	7.46535
O76054	SEC14L2	SEC14-like protein 2 (Alpha-tocopherol-associated protein) (TAP) (hTAP) (Squalene transfer protein) (Supernatant protein factor) (SPF)	163.793	179.206	169.209	190.918	238.397	166.807	172.577	149.737	212.401	178.904	284.018	162.68	196.285	186.473	171.132	326.934	203.958	160.575	217.985	292.747	206.164	207.22	243.47	191.123	239.439	164.289	212.256	169.045	184.12	225.013	231.431	7.35573	7.48548	7.40266	7.57681	7.89722	7.38203	7.4311	7.22629	7.73065	7.48304	8.14984	7.3459	7.6168	7.54282	7.41897	8.35286
O76061	STC2	Stanniocalcin-2 (STC-2) (Stanniocalcin-related protein) (STC-related protein) (STCRP)			155.487			134.7			158.357	194.279	180.045	238.916					241.853			213.512				254.813		263.167		227.653	183.577					7.28065			7.07361			7.30703	7.60199	7.49222	7.90036
O76062	TM7SF2	Delta(14)-sterol reductase TM7SF2 (Delta-14-SR) (EC 1.3.1.70) (3-beta-hydroxysterol Delta (14)-reductase) (Another new gene 1 protein) (C-14 sterol reductase) (C14SR) (Putative sterol reductase SR-1) (Sterol C14-reductase) (Transmembrane 7 superfamily member 2)			207.278						205.095			159.363												183.023		121.549		116.117						7.69542						7.68015			7.31617
O76064	RNF8	E3 ubiquitin-protein ligase RNF8 (hRNF8) (EC 2.3.2.27) (RING finger protein 8) (RING-type E3 ubiquitin transferase RNF8)		190.703	208.252	209.753	238.42	156.686	240.994	161.379	127.446	180.436	206.913	189.244	149.541	173.976	156.434	250.207	168.018		195.065	248.808	163.838	200.697		190.535	190.906	202.629		192.663	217.783		208.231		7.57518	7.70219	7.71255	7.89736	7.29173	7.91286	7.33431	6.99375	7.49534	7.69288	7.56411	7.22439	7.44274	7.28941	7.96698
O76070	SNCG	Gamma-synuclein (Breast cancer-specific gene 1 protein) (Persyn) (Synoretin) (SR)	237.661	239.034	186.008	212.823	216.619		208.059	185.724	283.654			46.8183	62.758	45.8374	66.2942	59.9112		61.2084	100.401		67.9422	283.356	392.267	359.026	312.051	282.198	337.116	278.507		278.129	281.693	7.89276	7.90107	7.53922	7.73351	7.75902		7.70085	7.53702	8.14799			5.549	5.97173	5.51845	6.05081	5.90475
O76071	CIAO1	Probable cytosolic iron-sulfur protein assembly protein CIAO1 (WD repeat-containing protein 39)	180.574	193.09	179.282	204.681	206.746	235.66	213.516	205.996	223.443	207.097	171.776	157.89	164.687	184.277	182.677	192.519	176.917	179.629	192.414	168.904	180.864	192.708	198.879	219.733	223.041	162.813	196.637	173.929	214.737	215.186	196.187	7.49644	7.59313	7.48609	7.67723	7.69171	7.88057	7.7382	7.68647	7.80376	7.69416	7.42439	7.30277	7.36358	7.52573	7.51315	7.58886
O76074	PDE5A	cGMP-specific 3',5'-cyclic phosphodiesterase (EC 3.1.4.35) (cGMP-binding cGMP-specific phosphodiesterase) (CGB-PDE)	218.143	161.146	195.11	272.662	191.64	171.224	191.275	145.161	231.529	192.967	244.098	250.784	189.345	257.487	251.508	237.281	257.742	236.496	192.287	252.628	268.364	231.068	183.258	181.282	200.075	155.41	155.867	153.377	155.849	170.134	200.268	7.76913	7.33223	7.60815	8.09097	7.58226	7.41974	7.5795	7.18151	7.85505	7.59221	7.93132	7.9703	7.56488	8.00836	7.97446	7.89045
O76075	DFFB	DNA fragmentation factor subunit beta (EC 3.-.-.-) (Caspase-activated deoxyribonuclease) (CAD) (Caspase-activated DNase) (Caspase-activated nuclease) (CPAN) (DNA fragmentation factor 40 kDa subunit) (DFF-40)	169.969	180.474		220.137	174.462		177.232	223.687					248.133	231.397	247.475	192.357		210.047	195.592		202.46	164.24	155.961		209.26		207.112			173.159	174.139	7.40913	7.49565		7.78226	7.44677		7.4695	7.80534					7.95497	7.85423	7.95114	7.58764
O76080	ZFAND5	AN1-type zinc finger protein 5 (Zinc finger A20 domain-containing protein 2) (Zinc finger protein 216)	256.846	184.278	197.816	125.731	133.229	125.622	139.437	171.094	201.406	167.051	341.175	347.973	316.985	265.797	204.579	155.732	306.614	194.413	187.664	499.872	270.829	283.674	174.583	171.388	112.702	212.671	212.73	191.496	154.833	160.512	201.538	8.00476	7.52574	7.62801	6.97419	7.05776	6.97295	7.12347	7.41864	7.65396	7.38415	8.41437	8.44283	8.30827	8.05418	7.67651	7.28292
O76094	SRP72	Signal recognition particle subunit SRP72 (SRP72) (Signal recognition particle 72 kDa protein)	195.097	195.328	187.601	202.312	178.289	181.551	193.045	193.4	195.716	177.957	212.173	226.06	210.977	182.995	181.744	184.049	187.809	180.878	202.324	223.102	198.892	226.533	198.874	200.167	189.51	196.29	197.674	200.375	205.21	202.791	203.592	7.60805	7.60975	7.55153	7.66044	7.47807	7.50423	7.59279	7.59544	7.61262	7.47539	7.7291	7.82056	7.72094	7.51566	7.50576	7.52394
O76095	JTB	Protein JTB (Jumping translocation breakpoint protein) (Prostate androgen-regulated protein) (PAR protein)	179.87	247.733	178.08	204.879	162.952		197.508	196.53	176.38			152.746	144.487	164.071	159.868	88.7768		195.784	123.969		144.861	172.646	224.458	188.998	152.209	200.795	223.768	219.19		230.209	261.531	7.49081	7.95264	7.47638	7.67863	7.3483		7.62576	7.6186	7.46254			7.25499	7.1748	7.35817	7.32074	6.47211
O77932	DXO	Decapping and exoribonuclease protein (DXO) (EC 3.6.1.-) (5'-3' exoribonuclease DXO) (EC 3.1.13.-) (Dom-3 homolog Z) (NAD-capped RNA hydrolase DXO) (DeNADding enzyme DXO) (EC 3.6.1.-)		165.002	187.793	175.762	277.928	134.002	228.8	199.523	232.278	184.694	255.538	223.335	222.546	226.515	217.167	280.583	224.028		234.872	257.598	404.645	104.074		214.598	174.972	185.063		171.461	142.432		147.501		7.36634	7.553	7.45748	8.11857	7.06611	7.83794	7.64041	7.85971	7.529	7.99739	7.80306	7.79796	7.82347	7.76266	8.13228
O94760	DDAH1	N(G),N(G)-dimethylarginine dimethylaminohydrolase 1 (DDAH-1) (Dimethylarginine dimethylaminohydrolase 1) (EC 3.5.3.18) (DDAHI) (Dimethylargininase-1)	149.683	172.746	174.944	200.332	169.739	163.212	175.975	168.664	159.864	177.104	187.901	252.655	130.975	177.117	180.518	196.304	189.923	181.372	199.53	199.939	182.017	211.959	224.859	235.708	240.749	207.074	205.788	227.193	233.821	227.413	227.555	7.22577	7.43251	7.45075	7.64625	7.40718	7.3506	7.45923	7.39801	7.3207	7.46845	7.55383	7.98102	7.03315	7.46856	7.496	7.61695
O94761	RECQL4	ATP-dependent DNA helicase Q4 (EC 3.6.4.12) (DNA helicase, RecQ-like type 4) (RecQ4) (RTS) (RecQ protein-like 4)	257.757	227.156	230.127	238.278	209.33	232.929	220.572	228.658	287.567	200.924	217.39	261.421	195.721	177.909	184.6	227.94	198.804	185.646	183.06	200.786	216.849	172.959	189.72	186.14	217.862	191.251	188.788	183.665	174.512	188.239	176.866	8.00987	7.82754	7.84628	7.8965	7.70964	7.86374	7.78511	7.83705	8.16776	7.65051	7.76414	8.03023	7.61266	7.475	7.52826	7.83251
O94762	RECQL5	ATP-dependent DNA helicase Q5 (EC 3.6.4.12) (DNA helicase, RecQ-like type 5) (RecQ5) (RecQ protein-like 5)	227.445	189.655	187.255	215.579	243.272	181.292	182.532	186.218	201.703	177.315	180.212	173.945	174.511	176.581	168.599	196.079	161.086	174.843	181.773	188.745	203.827	187.245	201.82	215.711	269.929	212.923	205.158	206.669	232.852	211.264	239.187	7.82937	7.56724	7.54886	7.75207	7.92642	7.50217	7.512	7.54085	7.65609	7.47017	7.49355	7.44249	7.44717	7.46418	7.39745	7.61529
O94763	URI1	Unconventional prefoldin RPB5 interactor 1 (Protein NNX3) (Protein phosphatase 1 regulatory subunit 19) (RNA polymerase II subunit 5-mediating protein) (RPB5-mediating protein)	201.182	228.496	184.628	236.194	218.183	196.591	208.518	193.359	219.17	194.7	204.876	164.059	181.773	189.503	193.636	220.455	198.338	208.449	210.428	224.804	193.233	208.814	208.016	204.9	213.53	174.122	187.187	184.81	211.848	203.073	205.27	7.65236	7.83602	7.52848	7.88383	7.7694	7.61906	7.70403	7.59514	7.77591	7.60511	7.6786	7.35807	7.506	7.56608	7.5972	7.78434
O94766	B3GAT3	Galactosylgalactosylxylosylprotein 3-beta-glucuronosyltransferase 3 (EC 2.4.1.135) (Beta-1,3-glucuronyltransferase 3) (Glucuronosyltransferase I) (GlcAT-I) (UDP-GlcUA:Gal beta-1,3-Gal-R glucuronyltransferase) (GlcUAT-I)	247.401		198.275		238.236	149.141			222.137	162.391	225.808	226.464	234.182	189.372	208.62	225.433	216.815	232.815		271.351	291.98		202.83	202.567	212.915	189.436	183.478	198.625	177.114	182.657		7.95071		7.63136		7.89625	7.22053			7.7953	7.34333	7.81895	7.82314	7.87149	7.56508	7.70473	7.81655
O94768	STK17B	Serine/threonine-protein kinase 17B (EC 2.7.11.1) (DAP kinase-related apoptosis-inducing protein kinase 2)			193.5		133.226	162.437			224.497	189.354	299.517	233.827	213.635	171.135	155.72	230.209	217.972			126.777	180.929			260.219	161.165	240.352		222.136	195.553					7.59619		7.05774	7.34374			7.81055	7.56494	8.22649	7.8693	7.739	7.41899	7.28281	7.8468
O94776	MTA2	Metastasis-associated protein MTA2 (Metastasis-associated 1-like 1) (MTA1-L1 protein) (p53 target protein in deacetylase complex)	207.777	217.452	192.585	217.921	191.564	191.587	203.219	196.819	174.447	184.559	241.878	222.086	189.699	182.357	198.412	204.896	202.855	190.821	242.577	241.481	197.612	180.881	201.961	202.233	193.432	193.618	196.087	195.058	185.275	197.972	191.747	7.69889	7.76456	7.58935	7.76766	7.58168	7.58186	7.66689	7.62073	7.44664	7.52794	7.91814	7.79497	7.56756	7.51062	7.63236	7.67874
O94782	USP1	Ubiquitin carboxyl-terminal hydrolase 1 (EC 3.4.19.12) (Deubiquitinating enzyme 1) (hUBP) (Ubiquitin thioesterase 1) (Ubiquitin-specific-processing protease 1) [Cleaved into: Ubiquitin carboxyl-terminal hydrolase 1, N-terminal fragment]	215.015	274.79	213.387	289.876	248.455	210.574	229.463	256.01	201.607	200.462	259.489	192.746	257.056	222.3	202.407	277.876	236.651	168.674	220.302	245.031	191.157	253.353	204.509	196.906	208.448	209.988	192.252	182.27	166.583	188.052	189.92	7.7483	8.10219	7.73733	8.17929	7.95684	7.71818	7.84212	8.00006	7.65541	7.64718	8.01953	7.59056	8.00594	7.79636	7.66111	8.1183
O94788	ALDH1A2	Retinal dehydrogenase 2 (RALDH 2) (RalDH2) (EC 1.2.1.36) (Aldehyde dehydrogenase family 1 member A2) (Retinaldehyde-specific dehydrogenase type 2) (RALDH(II))	181.981	181.444	198.818	208.091	197.824	211.396	186.865	186.432	200.374	201.546	171.123	181.1	174.65	194.151	196.004	208.848	196.938	190.425	202.664	183.089	207.518	187.183	217.173	264.042	236.476	224.304	206.721	209.11	200.709	203.194	196.823	7.50764	7.50338	7.63531	7.70107	7.62807	7.72381	7.54585	7.54251	7.64656	7.65496	7.41889	7.50065	7.44832	7.60103	7.61474	7.70631
O94804	STK10	Serine/threonine-protein kinase 10 (EC 2.7.11.1) (Lymphocyte-oriented kinase)	194.108	203.911	175.726	145.612	157.874	169.508	170.022	171.242	177.648	166.052	225.04	189.285	216.633	194.05	163.397	147.138	181.469	174.052	169.14	260.415	197.252	299.965	199.53	221.352	188.701	213.611	206.295	226.099	211.343	200.973	225.42	7.60072	7.6718	7.45719	7.18598	7.30263	7.40521	7.40958	7.41989	7.47288	7.37549	7.81404	7.56442	7.75911	7.60029	7.35224	7.20102
O94806	PRKD3	Serine/threonine-protein kinase D3 (EC 2.7.11.13) (Protein kinase C nu type) (Protein kinase EPK2) (nPKC-nu)	193.176	191.694	199.236	230.778	229.613	202.8	209.18	221.524	182.551	198.863	220.361	190.077	214.127	230.189	253.731	229.796	212.251	217.098	220.091	197.466	244.609	157.214	190.69	183.718	203.363	191.723	196.677	186.542	192.196	170.133	171.117	7.59377	7.58266	7.63833	7.85036	7.84306	7.66392	7.7086	7.79132	7.51215	7.63563	7.78373	7.57044	7.74233	7.84668	7.98716	7.84421
O94808	GFPT2	Glutamine--fructose-6-phosphate aminotransferase [isomerizing] 2 (EC 2.6.1.16) (D-fructose-6-phosphate amidotransferase 2) (Glutamine:fructose-6-phosphate amidotransferase 2) (GFAT 2) (GFAT2) (Hexosephosphate aminotransferase 2)	176.037	136.518	172.918	174.045	171.104	178.049	140.184	169.944	166.936	171.501	179.456	166.171	196.792	220.037	212.244	217.116	195.106	183.516	201.24	219.06	181.72	187.061	256.932	256.34	231.898	253.081	225.628	241.009	234.308	236.101	198.838	7.45973	7.09295	7.43394	7.44331	7.41873	7.47613	7.13118	7.40892	7.38315	7.42207	7.48749	7.37653	7.62052	7.7816	7.72958	7.76232
O94813	SLIT2	Slit homolog 2 protein (Slit-2) [Cleaved into: Slit homolog 2 protein N-product; Slit homolog 2 protein C-product]	152.548	156.77	138.165	151.03	158.444	149.208	154.869	162.682	136.073	141.792	123.782	140.754	139.866	130.391	140.754	149.354	119.01	148.096	135.242	99.4326	126.788	275.489	264.912	344.506	320.567	314.897	268.472	303.369	317.894	268.58	274.672	7.25312	7.2925	7.11025	7.2387	7.30783	7.22118	7.27491	7.34591	7.08824	7.14764	6.95166	7.13703	7.1279	7.02671	7.13704	7.2226
O94817	ATG12	Ubiquitin-like protein ATG12 (Autophagy-related protein 12) (APG12-like)	229.942		184.787						196.169			218.926						237.414					225.36	178.325		163.778	208.788	182.207		210.335		7.84513		7.52972						7.61595			7.7743
O94819	KBTBD11	Kelch repeat and BTB domain-containing protein 11 (Chronic myelogenous leukemia-associated protein) (Kelch domain-containing protein 7B)	178.706	216.064	138.987	29.194	211.389	223.686	113.272	214.601	149.286	161.616	150.604	257.508	259.296	212.16	234.12	190.835	176.397	136.44	6.96367	151.177	172.362	707.202	248.091	139.077	149.942	261.386	286.751	252.052	302.906	250.064	316.265	7.48145	7.75532	7.1188	4.8676	7.72376	7.80533	6.82365	7.74551	7.22194	7.33643	7.23462	8.00847	8.01846	7.72901	7.87111	7.57618
O94822	LTN1	E3 ubiquitin-protein ligase listerin (EC 2.3.2.27) (RING finger protein 160) (RING-type E3 ubiquitin transferase listerin) (Zinc finger protein 294)	175.129	155.963	183.367	221.098	178.614	207.727	214.887	197.492	209.08	200.257	187.087	214.196	232.986	215.375	217.716	218.704	203.752	200.898	235.593	201.253	212.467	209.357	187.509	175.442	175.085	204.247	199.12	187.689	207.772	188.385	185.528	7.45227	7.28506	7.51859	7.78854	7.4807	7.69855	7.74743	7.62565	7.70791	7.64571	7.54757	7.74279	7.8641	7.75071	7.7663	7.77283
O94826	TOMM70	Mitochondrial import receptor subunit TOM70 (Mitochondrial precursor proteins import receptor) (Translocase of outer membrane 70 kDa subunit) (Translocase of outer mitochondrial membrane protein 70)	215.064	213.984	202.049	190.999	200.531	204.326	193.231	188.482	210.3	193.66	154.168	158.132	174.878	181.951	169.126	164.6	164.234	161.74	169.36	167.484	170.852	182.852	206.058	221.34	216.19	202.946	200.34	215.025	207.155	206.206	219.709	7.74862	7.74136	7.65856	7.57742	7.64768	7.67473	7.59418	7.55828	7.7163	7.59738	7.26836	7.30498	7.4502	7.50741	7.40195	7.36282
O94829	IPO13	Importin-13 (Imp13) (Karyopherin-13) (Kap13) (Ran-binding protein 13) (RanBP13)	290.957	161.364	199.983	189.904	214.149	201.177	191.362	155.141	204.352	195.891	178.625	197.923	186.782	208.702	168.829	207.978	174.085	232.076	169.387	182.04	207.565	176.197	192.552	214.269	210.674	214.995	160.854	222.013	184.37	192.845	184.242	8.18466	7.33418	7.64373	7.56913	7.74247	7.65232	7.58016	7.27744	7.67491	7.61391	7.48079	7.6288	7.54521	7.7053	7.39942	7.70028
O94830	DDHD2	Phospholipase DDHD2 (EC 3.1.1.-) (DDHD domain-containing protein 2) (KIAA0725p) (SAM, WWE and DDHD domain-containing protein 1)	153.582	165.718	158.101	204.774	217.269	160.839	176.766	164.566	209.546	171.111	173.599	176.8	248.487	231.654	290.004	256.951	165.631	193.1	196.796	158.72	213.312	198.467	234.784	240.407	270.74	201.939	238.412	230.416	220.973	225.151	228.982	7.26287	7.37259	7.3047	7.67789	7.76334	7.32947	7.46569	7.36253	7.71113	7.41879	7.43962	7.46598	7.95702	7.85583	8.17993	8.00535
O94832	MYO1D	Unconventional myosin-Id	148.206	144.388	149.168	145.887	149.06	141.57	153.293	157.727	144.232	150.787	187.7	201.759	177.741	196.161	195.501	187.77	186.603	192.88	195.728	203.825	188.657	237.55	222.13	228.838	252.847	246.56	237.86	240.536	229.854	231.574	225.68	7.21146	7.17381	7.2208	7.18871	7.21975	7.14537	7.26015	7.30129	7.17225	7.23637	7.55229	7.65649	7.47363	7.61589	7.61103	7.55282
O94842	TOX4	TOX high mobility group box family member 4 (Epidermal Langerhans cell protein LCP1)	210.993	222.831	166.634	157.039	184.013	182.247	200.534	217.893	167.356	190.377	182.602	208.632	206.65	157.019	176.634	130.679	181.486	177.005	147.944	163.544	159.913	233.385	212.661	161.726	189.575	203.595	210.185	208.467	199.087	205.114	242.659	7.72105	7.7998	7.38054	7.29498	7.52366	7.50976	7.6477	7.76748	7.38678	7.57271	7.51256	7.70482	7.69105	7.29479	7.46462	7.02988
O94851	MICAL2	[F-actin]-monooxygenase MICAL2 (EC 1.14.13.225) (MICAL C-terminal-like protein) (Mical-cL) (Molecule interacting with CasL protein 2) (MICAL-2)	179.664	172.679	166.986	203.796		186.986	222.06	151.307	165.133	178.166	169.208	141.328					136.078	182.282	146.906	121.199		250.93	199.393	272.337		245.987	212.131	221.33	266.127	203.712	233.042	7.48916	7.43195	7.38358	7.67098		7.54679	7.79481	7.24134	7.36748	7.47708	7.40265	7.1429
O94854	KIAA0754	Uncharacterized protein KIAA0754			239.638		198.716	215.567			229.522	188.369	296.194	263.959	284.619	243.848	205.27	221.761	288.371			327.178	206.755			151.665	161.488	188.951		164.612	184.975					7.90471		7.63456	7.75199			7.84249	7.55742	8.2104	8.04417	8.15289	7.92984	7.68138	7.79286
O94855	SEC24D	Protein transport protein Sec24D (SEC24-related protein D)	194.306	158.73	195.578	193.91	195	185.822	199.052	186.389	205.445	188.761	195.207	226.043	215.603	231.243	223.698	227.593	215.678	228.208	217.622	205.164	233.075	172.655	190.594	182.357	188.324	178.66	178.593	179.708	174.582	186.509	181.428	7.60219	7.31043	7.6116	7.59925	7.60733	7.53778	7.637	7.54218	7.68261	7.56041	7.60886	7.82045	7.75223	7.85327	7.80541	7.83031
O94864	SUPT7L	STAGA complex 65 subunit gamma (Adenocarcinoma antigen ART1) (SPTF-associated factor 65 gamma) (STAF65gamma) (Suppressor of Ty 7-like)	217.309	221.286	179.635	185.001		209.429	210.563	171.931	161.243	227.548	206.105	130.551					282.97	220.962	210.355	228.469		241.812	208.673	169.145		137.33	188.096	108.571	181.723	206.301	173.953	7.7636	7.78977	7.48892	7.53139		7.71032	7.71811	7.42569	7.3331	7.83003	7.68724	7.02847
[truncated: 7,995 more rows]
[truncated: 15 more columns]

## Sheet: ProtWF_Limma
UniProt_ID	Name	R1KO_WF_Avg	R2KO_WF_Avg	R1_WT_WF_FC	R2_WT_WF_FC	R1_WT_WF_PAdj	R2_WT_WF_PAdj	R1_WT_WF_Pi	R2_WT_WF_Pi	R1_WT_WF_Signif	R2_WT_WF_Signif
P01023	A2M	7.72267	7.79109	-0.299742	-0.231318	0.479236	0.581924	-0.0957528	-0.0543906	FALSE	FALSE
Q9NRG9	AAAS	7.52725	7.68421	-0.0240666	0.132899	0.787832	0.208329	-0.00249249	0.0905373	FALSE	FALSE
Q86V21	AACS	7.84079	7.4232	0.320958	-0.0966313	0.0169717	0.434824	0.568183	-0.0349502	FALSE	FALSE
[truncated: 8,885 more rows]

[truncated: 3 more sheets: PhosPreprocess, PhosWF_Limma, PhosStv_Limma]
